# Supplementary material for: Distinct endothelial cells in chronic thromboembolic pulmonary hypertension
Source: NPJ Cardiovasc Health. 2025 Jul 2;2:33. doi: 10.1038/s44325-025-00072-8 (PMC12912402; doi:10.1038/s44325-025-00072-8)
Supplement: Supplementary file 2 — Supplementary Data 1 [file 44325_2025_72_MOESM2_ESM.xlsx]

## Sheet: Legend
Seurat Marker Gene Output Column Definitions
This supplementary Excel file contains marker gene tables for single-cell RNA sequencing (scRNA-seq) data, organized by identified cell clusters. Each worksheet tab (EC.X) presents a ranked list of differentially expressed genes for a specific cell cluster, comparing its expression profile to that of all other cells in the dataset.
These statistics are generated by the Seurat package in R, using the FindAllMarkers()
The differential expression analysis was performed using the [Wilcoxon Rank Sum test]
p_val: Uncorrected statistical significance (p-value) of differential expression
avg_log2FC: Average log2 fold-change in gene expression between the target cluster and all other cells
pct.1: Percentage of cells in the target cluster where the gene is detected
pct.2: Percentage of cells in the comparison group (all other cells) where the gene is detected
p_val_adj: P-value adjusted for multiple comparisons, using Seurat default settings (Bonferroni correction)
cluster: The cell cluster for which the marker gene was identified
gene: The gene identifier for the differentially expressed gene, represented by its gene symbol (e.g., HGNC symbol for human genes)

## Sheet: EC.1
Marker genes for cluster EC.1
p_val	avg_log2FC	pct.1	pct.2	p_val_adj	cluster	gene
3.29461e-103	1.50624	0.947	0.645	6.58921e-100	E.1	A2M
9.42373e-85	1.20599	0.864	0.578	1.88475e-81	E.1	THSD7A
7.71621e-74	1.06283	0.782	0.463	1.54324e-70	E.1	HEY1
1.14631e-64	1.08782	0.945	0.752	2.29262e-61	E.1	TFPI
9.81307e-64	1.11737	0.665	0.376	1.96261e-60	E.1	SEMA3G
2.15854e-59	1.77063	0.803	0.482	4.31709e-56	E.1	SPARCL1
7.39987e-59	0.944735	0.926	0.791	1.47997e-55	E.1	EFNB2
5.77007e-55	0.723865	0.979	0.868	1.15401e-51	E.1	CD93
1.04385e-51	0.882739	0.951	0.787	2.0877e-48	E.1	CLDN5
6.24054e-50	0.745393	0.981	0.881	1.24811e-46	E.1	KCTD12
3.14764e-47	1.00648	0.754	0.505	6.29528e-44	E.1	F8
1.68178e-46	0.806915	0.814	0.611	3.36356e-43	E.1	RNF144B
4.968e-46	1.12362	0.665	0.39	9.93599e-43	E.1	FILIP1
5.53937e-46	0.767509	0.828	0.628	1.10787e-42	E.1	NOTCH4
4.15542e-41	1.42205	0.718	0.464	8.31084e-38	E.1	ANGPT2
3.71985e-40	0.760625	0.96	0.823	7.4397e-37	E.1	FBLN2
3.87714e-40	0.787338	0.818	0.642	7.75428e-37	E.1	MCTP1
9.19043e-40	0.810868	0.845	0.75	1.83809e-36	E.1	FBN1
4.6794e-39	0.653459	0.934	0.808	9.35881e-36	E.1	SYNE2
1.19939e-38	0.926015	0.68	0.451	2.39878e-35	E.1	TMEM100
3.7949e-37	0.558018	0.915	0.766	7.5898e-34	E.1	GIMAP7
6.63045e-37	0.740074	0.784	0.63	1.32609e-33	E.1	SOX17
1.76455e-36	0.868976	0.879	0.667	3.52911e-33	E.1	POSTN
2.06978e-36	0.640369	0.754	0.614	4.13956e-33	E.1	ARL15
2.93778e-36	0.648649	0.873	0.687	5.87557e-33	E.1	IL33
2.23624e-35	1.66485	0.451	0.205	4.47247e-32	E.1	ENPP2
3.04744e-33	1.03528	0.864	0.783	6.09488e-30	E.1	JAG1
5.64775e-31	0.773036	0.962	0.874	1.12955e-27	E.1	SERPINE2
6.4972e-31	0.487519	0.881	0.771	1.29944e-27	E.1	COL18A1
1.08921e-30	0.564257	0.82	0.685	2.17843e-27	E.1	HERPUD1
3.08099e-30	0.592115	0.797	0.612	6.16197e-27	E.1	LRRC32
6.89945e-30	0.675226	0.672	0.526	1.37989e-26	E.1	PCSK5
1.22407e-29	0.425775	0.869	0.74	2.44814e-26	E.1	GNG11
2.17206e-28	0.703138	0.854	0.759	4.34412e-25	E.1	PLPP1
3.19741e-28	0.830512	0.502	0.332	6.39482e-25	E.1	NPR3
5.99046e-28	0.748141	0.729	0.608	1.19809e-24	E.1	JAG2
2.17926e-27	0.611465	0.799	0.648	4.35852e-24	E.1	TGFBR2
4.20111e-27	0.423294	0.96	0.858	8.40221e-24	E.1	DST
3.77892e-25	0.466742	0.809	0.687	7.55783e-22	E.1	SEC14L1
8.55177e-24	0.531192	0.82	0.683	1.71035e-20	E.1	ZFP36L1
9.57428e-24	0.449959	0.972	0.879	1.91486e-20	E.1	CAV1
1.91931e-23	0.53509	0.924	0.767	3.83863e-20	E.1	KLF6
5.8813e-23	0.530102	0.731	0.574	1.17626e-19	E.1	TSPAN7
2.98816e-22	0.497206	0.718	0.583	5.97632e-19	E.1	EXOC6
6.62767e-22	0.430336	0.972	0.885	1.32553e-18	E.1	RHOB
2.70036e-21	0.47711	0.769	0.632	5.40072e-18	E.1	SPRY1
3.82186e-21	0.418315	0.924	0.85	7.64371e-18	E.1	CDH5
1.28869e-20	0.507066	0.489	0.326	2.57737e-17	E.1	PLK2
3.02498e-20	0.616224	0.826	0.74	6.04997e-17	E.1	ABI3BP
7.62441e-20	0.536743	0.5	0.339	1.52488e-16	E.1	RSPO3
1.37172e-19	0.386349	0.96	0.879	2.74343e-16	E.1	ADGRL4
2.51655e-19	0.3963	0.924	0.814	5.0331e-16	E.1	CFH
2.80778e-19	0.499961	0.502	0.336	5.61557e-16	E.1	FBLN5
3.4865e-19	0.505156	0.623	0.521	6.97299e-16	E.1	VEGFC
4.18848e-19	0.353172	0.894	0.843	8.37696e-16	E.1	RDX
1.22886e-18	0.458792	0.758	0.646	2.45771e-15	E.1	EPHA4
1.25455e-18	0.38187	0.419	0.285	2.5091e-15	E.1	GPRIN3
4.07101e-18	0.79328	0.432	0.295	8.14201e-15	E.1	GUCY1A1
4.97568e-18	0.454825	0.608	0.466	9.95135e-15	E.1	CLEC2B
1.26202e-17	0.643138	0.869	0.789	2.52405e-14	E.1	GJA5
2.11496e-17	0.389428	0.746	0.655	4.22992e-14	E.1	LPCAT2
3.77814e-17	0.440226	0.765	0.671	7.55629e-14	E.1	MEF2C
5.47149e-17	0.339347	0.555	0.39	1.0943e-13	E.1	CSGALNACT1
6.51863e-17	0.594418	0.733	0.654	1.30373e-13	E.1	ADAMTS6
1.28969e-16	0.415352	0.718	0.646	2.57938e-13	E.1	LRRC8C
5.42079e-16	0.275102	0.989	0.911	1.08416e-12	E.1	HLA-A
2.08054e-15	0.666079	0.693	0.511	4.16108e-12	E.1	IGFBP3
3.84944e-15	0.456279	0.742	0.659	7.69887e-12	E.1	NUAK1
4.88607e-15	0.529672	0.922	0.834	9.77214e-12	E.1	DKK2
1.05785e-14	0.444001	0.799	0.706	2.11569e-11	E.1	RPGR
1.32828e-14	0.284377	0.737	0.626	2.65656e-11	E.1	FBLIM1
1.63636e-14	0.491772	0.833	0.756	3.27272e-11	E.1	CXCL12
1.70922e-13	0.513165	0.788	0.698	3.41843e-10	E.1	LIFR
4.14911e-13	0.324824	0.964	0.915	8.29821e-10	E.1	DEPP1
5.2425e-13	0.403533	0.722	0.656	1.0485e-09	E.1	CCDC88A
1.46332e-12	0.35944	0.835	0.74	2.92665e-09	E.1	LTBP4
1.75546e-12	0.361811	0.835	0.757	3.51093e-09	E.1	MEIS2
1.90027e-12	0.498081	0.557	0.425	3.80054e-09	E.1	CD74
2.37143e-12	0.387628	0.763	0.658	4.74285e-09	E.1	AKR1C3
4.44055e-12	0.335233	0.72	0.648	8.88111e-09	E.1	SASH1
8.26219e-12	0.358867	0.646	0.554	1.65244e-08	E.1	NUDT4
8.913e-12	0.29662	0.78	0.665	1.7826e-08	E.1	LEPR
3.67834e-11	0.413537	0.646	0.591	7.35668e-08	E.1	UACA
3.89555e-11	0.450409	0.65	0.576	7.79109e-08	E.1	MKL2
4.24211e-11	0.356778	0.492	0.378	8.48423e-08	E.1	PDGFD
5.85042e-11	0.277615	0.96	0.9	1.17008e-07	E.1	STOM
6.66313e-11	0.363367	0.754	0.719	1.33263e-07	E.1	PIK3R3
2.04128e-10	0.311897	0.46	0.379	4.08256e-07	E.1	TXNL4B
2.75954e-10	0.295417	0.644	0.56	5.51908e-07	E.1	SERPING1
3.65425e-10	0.476905	0.472	0.376	7.3085e-07	E.1	DGKE
1.20679e-09	0.308426	0.71	0.657	2.41357e-06	E.1	GADD45A
1.61795e-09	0.321956	0.716	0.596	3.23589e-06	E.1	PDK4
2.26409e-09	0.611889	0.566	0.48	4.52818e-06	E.1	GJA4
3.69462e-09	0.27136	0.547	0.466	7.38924e-06	E.1	FZD4
3.79764e-09	0.471399	0.506	0.442	7.59527e-06	E.1	HES4
4.4993e-09	0.362168	0.5	0.417	8.99859e-06	E.1	TUSC3
5.29115e-09	0.413434	0.657	0.621	1.05823e-05	E.1	FAT4
5.4056e-09	0.321428	0.68	0.594	1.08112e-05	E.1	CNTNAP3B
5.43605e-09	0.326596	0.551	0.48	1.08721e-05	E.1	KDR
6.29298e-09	0.386473	0.428	0.362	1.2586e-05	E.1	CPM
8.48776e-09	0.308	0.695	0.645	1.69755e-05	E.1	SYNJ2
1.62131e-08	0.274554	0.612	0.546	3.24263e-05	E.1	FOXN2
2.60327e-08	0.265478	0.61	0.53	5.20655e-05	E.1	TIPARP
3.05169e-08	0.332719	0.862	0.785	6.10338e-05	E.1	CTNNAL1
3.35758e-08	0.293649	0.587	0.541	6.71515e-05	E.1	ADGRF5
4.30467e-08	0.304066	0.297	0.208	8.60934e-05	E.1	PDZD2
8.916e-08	0.335367	0.301	0.23	0.00017832	E.1	GMNN
9.89156e-08	0.324224	0.585	0.517	0.000197831	E.1	IFIT1
1.38457e-07	0.324281	0.636	0.576	0.000276915	E.1	TPM2
1.97153e-07	0.256334	0.456	0.368	0.000394307	E.1	GBP1
3.14866e-07	0.346257	0.752	0.713	0.000629731	E.1	FILIP1L
1.16474e-06	0.29271	0.621	0.587	0.00232947	E.1	RIMKLB
2.03899e-06	0.252379	0.623	0.574	0.00407798	E.1	EEA1
2.26557e-06	0.292567	0.485	0.443	0.00453115	E.1	GALNT18
2.55688e-06	0.264151	0.538	0.484	0.00511377	E.1	MDK
5.14951e-06	0.304164	0.547	0.495	0.010299	E.1	KCNN3
5.26988e-06	0.298199	0.443	0.395	0.0105398	E.1	PRDM16
6.73557e-06	0.317577	0.472	0.432	0.0134711	E.1	IL3RA
1.16667e-05	0.273272	0.506	0.485	0.0233334	E.1	SIPA1L2
1.26334e-05	0.317464	0.413	0.354	0.0252668	E.1	HIF3A
1.86184e-05	0.268718	0.343	0.287	0.0372368	E.1	ADGRG6
2.746e-05	0.284609	0.479	0.437	0.0549201	E.1	KIAA1671
5.1294e-05	0.26641	0.407	0.356	0.102588	E.1	EFNA1
0.000176129	0.264923	0.449	0.408	0.352259	E.1	SESN3
0.000273485	0.334998	0.267	0.221	0.54697	E.1	HLA-DRB1
0.00072545	0.319507	0.445	0.413	1	E.1	RSAD2
0.00401056	0.39448	0.398	0.358	1	E.1	GALNT15

## Sheet: EC.2
Marker genes for cluster EC.2
p_val	avg_log2FC	pct.1	pct.2	p_val_adj	cluster	gene
9.20137e-105	1.41923	0.998	0.851	1.84027e-101	E.2	HEG1
3.1241e-101	1.33999	0.972	0.747	6.2482e-98	E.2	SLCO2A1
1.32555e-94	1.21437	0.998	0.894	2.6511e-91	E.2	AQP1
6.04602e-89	1.24567	0.981	0.785	1.2092e-85	E.2	CPE
9.57823e-89	1.5352	0.941	0.645	1.91565e-85	E.2	CYP1B1
2.31137e-84	1.02994	0.993	0.901	4.62274e-81	E.2	TGM2
7.0659e-73	1.06209	0.991	0.802	1.41318e-69	E.2	CLU
1.91394e-72	1.08726	0.976	0.828	3.82788e-69	E.2	HYAL2
1.26709e-69	1.19409	0.924	0.715	2.53418e-66	E.2	SLC6A6
4.953e-69	1.02096	0.983	0.821	9.906e-66	E.2	FBLN2
1.75024e-68	1.09462	0.837	0.56	3.50047e-65	E.2	RAMP3
7.35185e-68	1.49073	0.896	0.648	1.47037e-64	E.2	PTGDS
5.35383e-61	1.28179	0.908	0.719	1.07077e-57	E.2	GLUL
3.78392e-57	1.16088	0.853	0.63	7.56783e-54	E.2	FAM107A
8.21988e-57	0.95994	0.723	0.477	1.64398e-53	E.2	SLC8A1
2.35767e-54	0.888933	0.917	0.679	4.71535e-51	E.2	IL1R1
2.49768e-54	0.812826	0.988	0.829	4.99537e-51	E.2	ID1
6.91491e-54	0.974072	0.924	0.77	1.38298e-50	E.2	CDC42EP3
1.03334e-51	0.889535	0.936	0.777	2.06668e-48	E.2	GSN
3.34011e-50	0.889232	0.875	0.616	6.68022e-47	E.2	COL3A1
4.93556e-50	0.883462	0.896	0.695	9.87112e-47	E.2	PLPP3
4.35544e-49	0.873134	0.757	0.525	8.71088e-46	E.2	FGF18
6.61647e-49	0.83144	0.931	0.784	1.32329e-45	E.2	NDRG1
5.00539e-47	1.08359	0.969	0.817	1.00108e-43	E.2	ADAMTS1
2.98777e-46	1.15858	0.882	0.718	5.97553e-43	E.2	ATP13A3
1.2279e-45	0.943143	0.965	0.788	2.4558e-42	E.2	CLDN5
1.27336e-45	1.28323	0.735	0.505	2.54672e-42	E.2	NR2F2
1.2025e-44	1.98142	0.667	0.443	2.40501e-41	E.2	RGS5
2.96724e-44	0.776394	0.754	0.489	5.93447e-41	E.2	CDH11
1.26979e-41	0.724252	0.908	0.731	2.53958e-38	E.2	FKBP5
5.96349e-41	0.680194	0.865	0.659	1.1927e-37	E.2	COL1A2
8.56234e-41	0.699706	0.946	0.723	1.71247e-37	E.2	ELN
3.16728e-40	0.7773	0.884	0.73	6.33456e-37	E.2	ACKR3
5.84993e-40	0.98652	0.757	0.531	1.16999e-36	E.2	ID2
5.78312e-38	1.66204	0.792	0.606	1.15662e-34	E.2	TIMP3
3.1295e-35	0.569022	0.917	0.72	6.259e-32	E.2	LTBP4
3.83908e-34	0.538825	0.931	0.735	7.67816e-31	E.2	FGL2
4.71391e-34	1.06514	0.681	0.448	9.42782e-31	E.2	MT1E
2.11087e-33	0.611288	0.709	0.484	4.22174e-30	E.2	BMPER
4.57434e-33	0.526029	0.983	0.895	9.14867e-30	E.2	STOM
7.36342e-33	0.62612	0.896	0.724	1.47268e-29	E.2	EMP3
1.29842e-32	0.513243	0.889	0.777	2.59684e-29	E.2	HMGN3
4.24371e-32	0.888893	0.884	0.741	8.48743e-29	E.2	CNKSR3
4.71818e-32	0.650436	0.825	0.65	9.43635e-29	E.2	GRASP
8.57699e-32	0.525722	0.913	0.773	1.7154e-28	E.2	JAG1
1.24292e-31	0.946662	0.915	0.787	2.48584e-28	E.2	MT2A
1.41145e-31	0.530799	0.95	0.814	2.8229e-28	E.2	MPZL2
1.68892e-31	0.561459	0.991	0.865	3.37784e-28	E.2	SULF1
1.25168e-28	0.605512	0.858	0.674	2.50336e-25	E.2	THBD
1.44331e-28	0.486891	0.846	0.718	2.88663e-25	E.2	PLAC9
1.68799e-28	0.495694	0.898	0.737	3.37598e-25	E.2	SMAD6
1.89358e-28	0.646003	0.719	0.567	3.78715e-25	E.2	TMCC3
4.1487e-28	0.698228	0.981	0.871	8.2974e-25	E.2	SERPINE2
1.94266e-27	0.698861	0.861	0.761	3.88532e-24	E.2	ENTPD1
2.25188e-27	0.58208	0.846	0.692	4.50376e-24	E.2	INSR
4.79524e-27	0.592954	0.79	0.683	9.59048e-24	E.2	PDE4D
3.25827e-26	0.620979	0.674	0.532	6.51653e-23	E.2	SLC39A14
1.02866e-25	0.460921	0.863	0.683	2.05733e-22	E.2	HMCN1
1.01627e-24	0.91315	0.74	0.623	2.03253e-21	E.2	SLC4A7
1.8178e-24	0.40888	0.842	0.674	3.63559e-21	E.2	CLIC3
2.51105e-24	0.461466	0.759	0.625	5.02211e-21	E.2	CPEB4
6.19093e-24	0.49446	0.913	0.788	1.23819e-20	E.2	HIF1A
1.78821e-23	0.630535	0.849	0.719	3.57643e-20	E.2	KLF2
2.14971e-23	0.617862	0.539	0.335	4.29941e-20	E.2	MT1X
7.27763e-23	0.41489	0.931	0.803	1.45553e-19	E.2	ID3
4.13868e-22	0.516133	0.823	0.702	8.27737e-19	E.2	PIK3R3
1.48217e-21	0.414107	0.981	0.871	2.96434e-18	E.2	CD9
8.40925e-21	0.662947	0.745	0.644	1.68185e-17	E.2	ITGA6
9.39828e-21	0.492785	0.846	0.699	1.87966e-17	E.2	SRPX
1.22063e-20	0.425939	0.882	0.771	2.44127e-17	E.2	CCDC3
2.43527e-20	0.354094	0.896	0.786	4.87055e-17	E.2	ADAM15
6.70921e-20	0.549892	0.766	0.626	1.34184e-16	E.2	C1R
7.00895e-20	0.515018	0.631	0.493	1.40179e-16	E.2	RAPH1
1.07072e-19	0.460307	0.61	0.443	2.14143e-16	E.2	CGNL1
1.70346e-19	0.500009	0.61	0.45	3.40692e-16	E.2	SGK1
6.55475e-19	0.416189	0.733	0.625	1.31095e-15	E.2	STMN1
1.09341e-18	0.339876	0.929	0.788	2.18682e-15	E.2	LTC4S
1.53584e-18	0.404272	0.991	0.901	3.07169e-15	E.2	NEAT1
1.77119e-18	0.321999	0.839	0.715	3.54239e-15	E.2	WARS
1.9462e-18	0.375421	0.723	0.573	3.89239e-15	E.2	PLXNA4
2.11136e-18	0.338121	0.811	0.693	4.22272e-15	E.2	SEMA3F
2.2272e-18	0.53127	0.381	0.242	4.4544e-15	E.2	ADRB2
5.45477e-18	0.422454	0.6	0.486	1.09095e-14	E.2	HSPA12B
1.00464e-17	0.571764	0.52	0.393	2.00927e-14	E.2	TNXB
1.15116e-17	0.590778	0.939	0.877	2.30232e-14	E.2	PRSS23
1.55662e-17	0.393931	0.948	0.83	3.11323e-14	E.2	DKK2
2.13808e-17	0.605745	0.714	0.652	4.27617e-14	E.2	CD109
2.23628e-17	0.473008	0.778	0.692	4.47256e-14	E.2	MYC
4.66497e-17	0.641419	0.584	0.473	9.32995e-14	E.2	CSRNP1
5.48354e-17	0.340194	0.804	0.677	1.09671e-13	E.2	DUSP23
5.61126e-17	0.421549	0.397	0.258	1.12225e-13	E.2	NOS1
7.65827e-17	0.379622	0.296	0.184	1.53165e-13	E.2	CMKLR1
1.71923e-16	0.388415	0.889	0.69	3.43845e-13	E.2	PTGIS
2.09734e-16	0.47912	0.577	0.419	4.19468e-13	E.2	PTGS1
2.27375e-16	0.387662	0.967	0.863	4.54751e-13	E.2	APP
2.731e-16	0.35431	0.955	0.862	5.462e-13	E.2	DST
3.11965e-16	0.379776	0.638	0.524	6.2393e-13	E.2	ENAH
3.69184e-16	0.336677	0.998	0.89	7.38369e-13	E.2	ENG
4.24157e-16	0.267757	0.856	0.682	8.48314e-13	E.2	LIFR
4.5913e-16	0.492555	0.622	0.533	9.1826e-13	E.2	FAM19A5
4.69781e-16	0.38716	0.686	0.55	9.39562e-13	E.2	ASRGL1
7.95757e-16	0.571913	0.83	0.733	1.59151e-12	E.2	DUSP1
1.3624e-15	0.351065	0.79	0.699	2.72481e-12	E.2	PALLD
1.81679e-15	0.441911	0.567	0.45	3.63359e-12	E.2	KLF4
3.59017e-15	0.534445	0.518	0.409	7.18035e-12	E.2	CPAMD8
7.73541e-15	0.411828	0.364	0.24	1.54708e-11	E.2	HS3ST1
8.58585e-15	0.289918	0.837	0.693	1.71717e-11	E.2	CEBPD
1.25618e-14	0.301442	0.96	0.848	2.51236e-11	E.2	MMP2
1.56676e-14	0.526412	0.818	0.767	3.13352e-11	E.2	DUSP6
1.61679e-14	0.468937	0.882	0.794	3.23358e-11	E.2	JUNB
5.13246e-14	0.370509	0.752	0.659	1.02649e-10	E.2	HTRA1
5.21569e-14	0.552929	0.539	0.455	1.04314e-10	E.2	PI16
5.9817e-14	0.43514	0.572	0.483	1.19634e-10	E.2	MID1
1.16477e-13	0.308399	0.936	0.77	2.32955e-10	E.2	SELP
1.96662e-13	0.426745	0.326	0.223	3.93324e-10	E.2	CDH23
1.22458e-12	0.381827	0.678	0.582	2.44917e-09	E.2	MMP16
1.37439e-12	0.446504	0.454	0.345	2.74878e-09	E.2	HIF3A
1.42026e-12	0.367196	0.908	0.84	2.84052e-09	E.2	NEDD9
2.15746e-12	0.316019	0.645	0.536	4.31493e-09	E.2	AHNAK2
2.67169e-12	0.626709	0.631	0.546	5.34339e-09	E.2	F8
2.77687e-12	0.335978	0.44	0.344	5.55373e-09	E.2	PRICKLE1
3.81712e-12	0.416904	0.638	0.571	7.63423e-09	E.2	ITGA9
5.26297e-12	0.418266	0.527	0.427	1.05259e-08	E.2	NT5DC1
5.61026e-12	0.406828	0.397	0.303	1.12205e-08	E.2	DLGAP1
6.37754e-12	0.318653	0.612	0.519	1.27551e-08	E.2	SYNE1
6.50484e-12	0.288344	0.887	0.796	1.30097e-08	E.2	DDIT4
1.04357e-11	0.2596	0.962	0.89	2.08715e-08	E.2	KCTD12
1.04419e-11	0.498902	0.563	0.51	2.08839e-08	E.2	KPNA2
1.21087e-11	0.363188	0.461	0.371	2.42175e-08	E.2	ARFGEF3
1.28037e-11	0.329932	0.608	0.523	2.56074e-08	E.2	PELI2
1.30317e-11	0.289418	0.809	0.713	2.60633e-08	E.2	SNTB2
1.74973e-11	0.294411	0.44	0.343	3.49947e-08	E.2	AIF1L
2.45317e-11	0.288363	0.738	0.66	4.90635e-08	E.2	NOS3
3.5202e-11	0.322838	0.655	0.603	7.04041e-08	E.2	NPR1
5.11128e-11	0.892822	0.414	0.343	1.02226e-07	E.2	MIAT
8.50986e-11	0.493341	0.641	0.566	1.70197e-07	E.2	NFATC1
1.41171e-10	0.28155	0.702	0.643	2.82343e-07	E.2	MBNL2
1.75329e-10	0.259	0.712	0.672	3.50658e-07	E.2	LGALS9
3.76007e-10	0.4961	0.473	0.402	7.52014e-07	E.2	KLRD1
3.99023e-10	0.371194	0.435	0.359	7.98046e-07	E.2	CKB
6.44784e-10	0.414024	0.501	0.444	1.28957e-06	E.2	ST6GALNAC1
7.70899e-10	0.320957	0.508	0.432	1.5418e-06	E.2	AL590226.1
9.22573e-10	0.268953	0.775	0.689	1.84515e-06	E.2	BTG2
9.40934e-10	0.299299	0.352	0.275	1.88187e-06	E.2	PALM
1.81385e-09	0.481027	0.468	0.401	3.6277e-06	E.2	HILPDA
1.95511e-09	0.251916	0.806	0.734	3.91023e-06	E.2	JUND
2.12335e-09	0.46118	0.605	0.51	4.2467e-06	E.2	IL1RL1
2.43801e-09	0.350678	0.506	0.439	4.87603e-06	E.2	DLC1
4.58796e-09	0.296866	0.612	0.557	9.17591e-06	E.2	NHSL2
4.67193e-09	0.356834	0.518	0.441	9.34386e-06	E.2	TM6SF1
4.722e-09	0.405158	0.556	0.501	9.444e-06	E.2	GEN1
6.89566e-09	0.388826	0.712	0.601	1.37913e-05	E.2	PDK4
8.17938e-09	0.295811	0.485	0.404	1.63588e-05	E.2	CEBPB
1.37863e-08	0.296317	0.619	0.552	2.75725e-05	E.2	NES
1.6838e-08	0.320573	0.697	0.623	3.3676e-05	E.2	EXT1
2.9135e-08	0.33494	0.721	0.603	5.827e-05	E.2	CAVIN2
2.99866e-08	0.790197	0.378	0.3	5.99732e-05	E.2	MT1M
3.00753e-08	0.25001	0.733	0.664	6.01505e-05	E.2	NUAK1
3.75404e-08	0.300834	0.534	0.48	7.50808e-05	E.2	FBXL7
3.78352e-08	0.411786	0.667	0.625	7.56704e-05	E.2	BHLHE40
4.35458e-08	0.277133	0.631	0.604	8.70916e-05	E.2	TLNRD1
5.91089e-08	0.281362	0.511	0.433	0.000118218	E.2	SH3RF1
6.46204e-08	0.371127	0.608	0.566	0.000129241	E.2	SORBS2
7.48508e-08	0.314021	0.494	0.432	0.000149702	E.2	WEE1
8.55874e-08	0.531336	0.556	0.521	0.000171175	E.2	SLCO4A1
1.04238e-07	0.411988	0.407	0.344	0.000208476	E.2	PRDM6
2.23689e-07	0.3645	0.674	0.627	0.000447379	E.2	PCDH17
2.35546e-07	0.261826	0.695	0.664	0.000471092	E.2	B4GALT1
2.60238e-07	0.49958	0.34	0.287	0.000520476	E.2	EGR3
5.3824e-07	0.321373	0.473	0.427	0.00107648	E.2	HYAL1
1.13005e-06	0.636987	0.39	0.358	0.0022601	E.2	NOV
1.55923e-06	0.278524	0.44	0.375	0.00311846	E.2	HES1
1.85468e-06	0.424821	0.674	0.657	0.00370936	E.2	MIDN
3.34037e-06	0.354976	0.565	0.504	0.00668074	E.2	JUN
3.67753e-06	0.493115	0.463	0.424	0.00735507	E.2	APOLD1
4.00344e-06	0.264011	0.411	0.36	0.00800687	E.2	KAZALD1
5.17081e-06	0.898325	0.482	0.447	0.0103416	E.2	NR4A1
6.79783e-06	0.302914	0.48	0.412	0.0135957	E.2	FOS
9.12348e-06	0.264864	0.482	0.45	0.018247	E.2	ARHGEF28
1.42397e-05	0.253392	0.475	0.445	0.0284793	E.2	KIF26A
2.32845e-05	0.293006	0.4	0.372	0.046569	E.2	MRAS
2.93654e-05	0.31669	0.577	0.556	0.0587307	E.2	PCSK5
3.10326e-05	0.411677	0.383	0.355	0.0620652	E.2	SAMD5
3.75783e-05	0.532189	0.456	0.402	0.0751565	E.2	EGR1
4.05148e-05	0.30924	0.423	0.391	0.0810297	E.2	NOSTRIN
0.000131378	0.435514	0.444	0.439	0.262755	E.2	ADAMTS5
0.000201084	0.418965	0.487	0.468	0.402168	E.2	LOX
0.000314367	0.257389	0.518	0.491	0.628735	E.2	NFKBIZ
0.000754943	0.280053	0.475	0.471	1	E.2	SOCS5
0.000915633	0.26812	0.537	0.51	1	E.2	ZFP36
0.00108465	0.358709	0.43	0.42	1	E.2	PHLDA1
0.00156857	0.305825	0.359	0.352	1	E.2	FAM20A
0.00261496	0.30007	0.697	0.688	1	E.2	SLC2A3
0.00273699	0.305198	0.442	0.441	1	E.2	AQP3
0.0040739	0.468151	0.57	0.581	1	E.2	ADAMTS9
0.00521218	0.267831	0.322	0.322	1	E.2	SPIN4

## Sheet: EC.3
Marker genes for cluster EC.3
p_val	avg_log2FC	pct.1	pct.2	p_val_adj	cluster	gene
1.39737e-79	1.37644	0.874	0.394	2.79474e-76	E.3	EFEMP1
4.28695e-69	0.823522	0.736	0.285	8.57391e-66	E.3	HHIP
8.9289e-66	0.94429	0.674	0.18	1.78578e-62	E.3	OMD
3.17696e-62	0.257611	0.677	0.228	6.35392e-59	E.3	MRC1
1.48358e-58	0.794485	0.927	0.597	2.96717e-55	E.3	C1R
1.54658e-58	0.480943	0.787	0.36	3.09316e-55	E.3	LINC00607
2.11317e-57	1.1567	0.885	0.453	4.22634e-54	E.3	IL1RL1
6.34558e-52	0.628836	0.806	0.391	1.26912e-48	E.3	SC5D
2.37545e-51	0.79731	0.596	0.175	4.7509e-48	E.3	GDF7
1.02891e-50	0.858851	0.86	0.438	2.05782e-47	E.3	CRTAC1
8.61945e-50	0.728967	0.997	0.763	1.72389e-46	E.3	SELP
2.26925e-49	0.738914	0.955	0.67	4.5385e-46	E.3	HMCN1
3.3164e-49	0.615962	0.758	0.325	6.6328e-46	E.3	C1QTNF1
1.85385e-48	0.643519	0.739	0.335	3.7077e-45	E.3	ABCA6
9.82111e-48	0.704027	0.843	0.502	1.96422e-44	E.3	PDE3A
1.13938e-46	0.635368	0.761	0.351	2.27875e-43	E.3	C1S
2.57394e-46	0.643609	0.893	0.552	5.14788e-43	E.3	BMP6
4.87683e-46	0.704684	0.992	0.8	9.75365e-43	E.3	GJA1
8.44229e-46	0.743524	0.98	0.678	1.68846e-42	E.3	PTGIS
1.21316e-45	0.845004	0.514	0.119	2.42633e-42	E.3	NRG1
1.22204e-45	0.743307	0.789	0.397	2.44408e-42	E.3	ABCA8
1.83335e-45	0.858066	0.941	0.638	3.66671e-42	E.3	LEPR
1.00909e-44	0.614099	0.654	0.223	2.01818e-41	E.3	BMP4
2.09097e-44	0.623789	0.795	0.406	4.18193e-41	E.3	VCAN
2.83208e-44	0.677311	0.935	0.602	5.66417e-41	E.3	BMX
7.8226e-43	0.457188	0.84	0.464	1.56452e-39	E.3	SRPX2
8.66471e-42	0.616097	0.778	0.382	1.73294e-38	E.3	PTGS1
3.33923e-41	0.651215	0.938	0.645	6.67847e-38	E.3	COL8A1
1.18838e-40	0.614757	0.66	0.258	2.37675e-37	E.3	RAB11FIP1
2.64798e-40	0.585729	0.882	0.472	5.29596e-37	E.3	CDH11
1.30476e-39	0.536727	0.829	0.414	2.60953e-36	E.3	ART4
8.20798e-39	0.277795	0.562	0.198	1.6416e-35	E.3	NR2F1
3.62756e-38	0.572722	0.969	0.678	7.25513e-35	E.3	IL1R1
5.29939e-38	0.631814	0.997	0.937	1.05988e-34	E.3	TIMP1
7.90601e-38	0.877162	0.941	0.673	1.5812e-34	E.3	EDN1
2.36747e-37	0.731816	1	0.902	4.73493e-34	E.3	IGFBP7
3.40685e-36	0.693821	0.93	0.612	6.8137e-33	E.3	F5
2.05439e-35	0.539172	0.975	0.766	4.10877e-32	E.3	CTNNAL1
2.51703e-35	0.729215	0.989	0.822	5.03406e-32	E.3	CRIM1
9.39912e-33	0.352545	0.761	0.405	1.87982e-29	E.3	AC016831.5
9.47605e-33	0.600311	0.733	0.362	1.89521e-29	E.3	TENT5A
1.45947e-31	0.592932	0.952	0.686	2.91894e-28	E.3	SNTB2
7.02974e-31	0.26369	0.801	0.438	1.40595e-27	E.3	AEBP1
3.25879e-30	0.487179	0.868	0.548	6.51758e-27	E.3	PLXNA4
1.13581e-29	0.487848	0.949	0.723	2.27162e-26	E.3	SLC38A2
2.05521e-29	0.67667	0.989	0.808	4.11043e-26	E.3	CFH
3.27703e-29	0.504832	0.989	0.852	6.55407e-26	E.3	BGN
1.11625e-28	0.300114	0.829	0.478	2.23249e-25	E.3	PELI2
3.07527e-28	0.692124	0.997	0.809	6.15054e-25	E.3	CLU
4.51418e-28	0.43337	0.919	0.639	9.02836e-25	E.3	FAM213A
8.45386e-28	0.310029	0.817	0.475	1.69077e-24	E.3	METRNL
4.79029e-27	0.262738	0.733	0.387	9.58057e-24	E.3	EFNA5
1.77973e-26	0.499947	0.809	0.472	3.55946e-23	E.3	BMPER
3.94196e-26	0.338111	0.904	0.648	7.88391e-23	E.3	DIXDC1
5.44073e-26	0.525646	0.587	0.233	1.08815e-22	E.3	PLCXD3
5.47608e-26	0.580685	0.669	0.327	1.09522e-22	E.3	MATN2
1.30141e-25	0.312301	0.713	0.368	2.60283e-22	E.3	TMEM120A
1.65779e-25	0.742031	0.789	0.502	3.31557e-22	E.3	IGFBP3
2.69607e-25	0.449938	0.941	0.717	5.39214e-22	E.3	CDH13
3.16607e-25	0.398288	0.924	0.616	6.33214e-22	E.3	COL3A1
7.3198e-24	0.509952	0.725	0.421	1.46396e-20	E.3	SELL
8.20392e-24	0.340562	0.483	0.122	1.64078e-20	E.3	DKK3
9.55482e-24	0.466284	0.654	0.305	1.91096e-20	E.3	GALNT15
1.21052e-23	0.321254	0.826	0.556	2.42103e-20	E.3	THBS1
1.28029e-23	0.667629	0.433	0.101	2.56059e-20	E.3	OGN
9.37653e-23	0.444138	0.952	0.674	1.87531e-19	E.3	CEBPD
1.9241e-22	0.315016	0.837	0.545	3.8482e-19	E.3	IER3
4.11303e-21	0.44714	0.506	0.202	8.22605e-18	E.3	KCNT2
5.62001e-21	0.442601	0.927	0.674	1.124e-17	E.3	LIFR
1.11234e-20	0.340571	0.666	0.395	2.22469e-17	E.3	INSIG2
1.61642e-20	0.29619	0.803	0.515	3.23285e-17	E.3	FAM107B
5.14853e-20	0.356775	0.947	0.726	1.02971e-16	E.3	PROCR
8.87523e-20	0.850829	0.59	0.304	1.77505e-16	E.3	CP
1.59117e-19	0.305976	0.677	0.384	3.18234e-16	E.3	MICAL2
2.66415e-19	0.363981	0.598	0.306	5.3283e-16	E.3	TGFBR3
3.02625e-19	0.266757	0.84	0.55	6.0525e-16	E.3	LXN
6.97156e-18	0.332689	0.992	0.873	1.39431e-14	E.3	MTUS1
9.99987e-18	0.431312	0.719	0.476	1.99997e-14	E.3	PAPSS2
1.09773e-17	0.294227	0.972	0.821	2.19545e-14	E.3	SAT1
1.94286e-17	0.520522	0.48	0.154	3.88571e-14	E.3	INMT
2.39512e-17	0.320305	0.82	0.574	4.79024e-14	E.3	ARID5B
4.51593e-17	0.271036	0.854	0.592	9.03186e-14	E.3	EXT1
4.6482e-17	0.267952	0.503	0.198	9.29639e-14	E.3	PCDH7
3.75419e-16	0.865145	0.739	0.482	7.50837e-13	E.3	CTGF
3.84764e-16	0.553053	0.629	0.341	7.69529e-13	E.3	CXCL2
5.26071e-16	0.320524	0.98	0.813	1.05214e-12	E.3	MPZL2
1.80963e-15	0.27604	0.975	0.81	3.61927e-12	E.3	NNMT
2.26588e-15	0.279856	0.809	0.572	4.53176e-12	E.3	CNTNAP3B
2.68468e-15	0.281757	0.854	0.579	5.36935e-12	E.3	PCDH10
2.74328e-15	0.522135	1	0.978	5.48656e-12	E.3	MGP
5.03118e-15	0.258546	0.921	0.689	1.00624e-11	E.3	SRPX
5.96489e-15	0.373294	0.713	0.427	1.19298e-11	E.3	CGNL1
9.77585e-15	0.389456	1	0.962	1.95517e-11	E.3	FN1
1.02796e-14	0.308544	0.365	0.071	2.05592e-11	E.3	NCAM1
1.30979e-14	0.302445	0.924	0.696	2.61959e-11	E.3	PRCP
2.07293e-14	0.303037	0.601	0.34	4.14585e-11	E.3	OSGIN2
1.62455e-13	0.259321	0.365	0.095	3.2491e-10	E.3	PRELP
4.17924e-13	0.470066	0.924	0.737	8.35847e-10	E.3	ELN
3.67414e-12	0.359914	0.927	0.723	7.34828e-09	E.3	MMRN1
2.57688e-11	0.296255	0.542	0.254	5.15377e-08	E.3	C2orf88
6.76096e-11	0.269504	0.43	0.168	1.35219e-07	E.3	CHRM3-AS2
8.55484e-11	0.268805	0.346	0.087	1.71097e-07	E.3	CYP4X1
4.75435e-09	0.253783	0.725	0.504	9.5087e-06	E.3	ALDH1A1
6.07624e-08	0.338192	0.444	0.176	0.000121525	E.3	SHISA3
6.1609e-07	0.668879	0.303	0.067	0.00123218	E.3	HBA1
1.26856e-06	0.293793	0.61	0.387	0.00253712	E.3	FOS
1.38065e-06	0.417806	0.43	0.169	0.00276129	E.3	AKR1C1
0.00033216	0.331451	0.379	0.175	0.664321	E.3	LUM
0.00207258	0.346821	0.379	0.162	1	E.3	SFRP5
0.00455535	0.438833	0.309	0.077	1	E.3	ACSM3

## Sheet: EC.5
Marker genes for cluster EC.5
p_val	avg_log2FC	pct.1	pct.2	p_val_adj	cluster	gene
3.47115e-81	2.36592	0.968	0.735	6.94229e-78	E.5	CD55
2.91486e-71	1.40328	0.98	0.765	5.82972e-68	E.5	ITGAV
4.10391e-66	1.978	0.968	0.728	8.20781e-63	E.5	PLAT
1.77291e-65	2.1001	0.895	0.595	3.54581e-62	E.5	PTHLH
2.28301e-64	2.58061	0.855	0.513	4.56603e-61	E.5	SERPINE1
9.48673e-61	0.957351	0.887	0.552	1.89735e-57	E.5	FAP
1.18242e-60	0.822375	0.927	0.612	2.36485e-57	E.5	PDLIM4
3.22791e-60	1.12661	0.98	0.715	6.45581e-57	E.5	COL4A2
2.73913e-59	1.3581	0.948	0.653	5.47827e-56	E.5	SLC2A3
2.77162e-58	1.08445	0.996	0.88	5.54324e-55	E.5	CD9
3.31044e-57	1.20348	0.915	0.638	6.62089e-54	E.5	ADAMTS6
4.1049e-57	1.53566	0.899	0.599	8.2098e-54	E.5	ANGPTL4
1.56791e-56	1.03473	0.895	0.582	3.13582e-53	E.5	SPOCK1
2.00973e-56	0.676479	0.871	0.494	4.01947e-53	E.5	PHLDB1
6.3815e-56	0.966964	0.956	0.664	1.2763e-52	E.5	PGM2L1
8.9837e-56	1.17671	0.96	0.769	1.79674e-52	E.5	COL4A1
1.13641e-51	1.44676	0.96	0.677	2.27283e-48	E.5	PTGS2
4.35379e-51	0.676075	0.855	0.504	8.70758e-48	E.5	MYO1D
9.71802e-51	1.06546	0.746	0.427	1.9436e-47	E.5	TGFBR1
1.18422e-47	0.869175	0.94	0.701	2.36843e-44	E.5	PLS3
1.87401e-46	1.5755	0.669	0.365	3.74802e-43	E.5	COL15A1
1.03445e-45	0.695841	0.915	0.616	2.0689e-42	E.5	TBC1D1
9.24438e-44	0.812023	0.98	0.768	1.84888e-40	E.5	CCDC3
1.13367e-43	1.09	0.706	0.405	2.26734e-40	E.5	EDIL3
1.72458e-43	1.17299	0.815	0.518	3.44915e-40	E.5	RCAN1
2.62758e-43	0.749478	0.899	0.654	5.25517e-40	E.5	RAI14
2.36517e-39	0.971823	0.984	0.874	4.73035e-36	E.5	PODXL
5.31247e-39	0.785371	0.802	0.482	1.06249e-35	E.5	PMEPA1
1.12044e-38	0.998511	0.875	0.64	2.24088e-35	E.5	F5
2.21251e-38	0.585828	0.907	0.622	4.42502e-35	E.5	CKAP4
1.80036e-37	0.724113	0.891	0.637	3.60073e-34	E.5	IL32
4.07455e-36	0.595771	0.694	0.419	8.14911e-33	E.5	SLC7A1
4.31131e-36	0.993994	0.685	0.434	8.62261e-33	E.5	SCD
5.22618e-36	0.62569	0.806	0.551	1.04524e-32	E.5	COL5A1
1.97147e-35	0.594406	0.907	0.637	3.94295e-32	E.5	CLTB
2.07564e-35	0.839827	0.96	0.782	4.15127e-32	E.5	SLC9A3R2
3.01258e-35	0.615188	0.714	0.438	6.02515e-32	E.5	PLA2G4A
1.53492e-34	0.991343	1	0.908	3.06984e-31	E.5	NEAT1
2.76983e-34	0.634021	0.851	0.527	5.53966e-31	E.5	FAM107B
3.78593e-34	0.825629	1	0.965	7.57186e-31	E.5	FN1
4.43637e-34	1.19577	0.754	0.479	8.87275e-31	E.5	CRTAC1
5.70932e-34	0.752179	1	0.98	1.14186e-30	E.5	S100A6
1.40221e-33	0.694928	0.915	0.694	2.80443e-30	E.5	PLCB1
2.47576e-33	0.6591	0.835	0.578	4.95152e-30	E.5	TLNRD1
4.48864e-33	0.609733	0.948	0.708	8.97728e-30	E.5	RHOJ
1.47006e-32	0.766749	0.843	0.653	2.94013e-29	E.5	NOS3
2.27027e-32	2.01393	0.694	0.445	4.54054e-29	E.5	VCAN
1.23448e-31	0.498946	0.863	0.616	2.46896e-28	E.5	FAM114A1
1.50149e-31	0.641824	0.984	0.836	3.00298e-28	E.5	NEDD9
3.07817e-31	0.805755	0.96	0.816	6.15634e-28	E.5	GJA1
4.60418e-31	0.7137	0.798	0.551	9.20835e-28	E.5	NFATC1
5.15716e-31	0.64591	0.653	0.373	1.03143e-27	E.5	ELL2
1.31227e-30	0.523564	0.81	0.535	2.62453e-27	E.5	STK38L
1.68281e-30	0.732544	0.923	0.707	3.36561e-27	E.5	MALL
4.56222e-30	0.553113	0.859	0.601	9.12444e-27	E.5	BHLHE40
4.94928e-30	0.855696	0.798	0.549	9.89856e-27	E.5	PLVAP
5.0029e-30	0.687195	0.839	0.616	1.00058e-26	E.5	DPYSL3
5.24981e-30	0.518496	0.806	0.526	1.04996e-26	E.5	TUBB6
8.07721e-30	0.618936	0.952	0.739	1.61544e-26	E.5	PROCR
9.97712e-30	0.68082	0.972	0.799	1.99542e-26	E.5	FSTL1
2.03211e-29	0.616314	0.79	0.563	4.06423e-26	E.5	NRCAM
5.59811e-29	0.56617	0.673	0.424	1.11962e-25	E.5	BCL6B
7.67699e-29	0.541895	0.903	0.664	1.5354e-25	E.5	DIXDC1
1.29601e-28	0.604502	0.935	0.758	2.59203e-25	E.5	CTSB
9.5282e-28	0.642448	0.569	0.317	1.90564e-24	E.5	PDGFB
5.80902e-27	0.503655	0.722	0.471	1.1618e-23	E.5	RASSF8
7.94607e-27	0.644564	0.835	0.563	1.58921e-23	E.5	IER3
1.22606e-26	0.406494	0.782	0.511	2.45212e-23	E.5	FMNL3
4.51299e-26	0.434775	0.69	0.456	9.02599e-23	E.5	CSF2RB
4.68534e-26	0.511823	0.919	0.716	9.37069e-23	E.5	WARS
6.53348e-26	0.639391	0.819	0.543	1.3067e-22	E.5	ITGA10
9.61708e-26	1.1461	1	0.941	1.92342e-22	E.5	TIMP1
1.11403e-25	0.73081	0.903	0.697	2.22807e-22	E.5	TMX4
1.32379e-25	0.459202	1	0.925	2.64757e-22	E.5	PDLIM1
6.30434e-25	0.978519	0.911	0.739	1.26087e-21	E.5	EMP3
8.90535e-25	0.406272	0.746	0.512	1.78107e-21	E.5	BAZ1A
1.33232e-24	0.683737	0.988	0.842	2.66463e-21	E.5	FLT1
1.49401e-24	0.491429	0.802	0.554	2.98801e-21	E.5	ITGA9
2.00754e-24	0.663662	0.488	0.27	4.01507e-21	E.5	PDGFA
4.70923e-24	1.243	0.613	0.389	9.41845e-21	E.5	VCAM1
1.6416e-23	0.454835	0.621	0.407	3.2832e-20	E.5	PVR
3.4822e-23	0.503045	0.903	0.695	6.96441e-20	E.5	SHROOM4
4.17458e-23	0.490212	0.992	0.855	8.34916e-20	E.5	MMP2
4.26612e-23	0.364144	0.617	0.378	8.53224e-20	E.5	MEDAG
6.56164e-23	0.566966	0.677	0.45	1.31233e-19	E.5	MYADM
1.66857e-22	0.396039	0.94	0.737	3.33715e-19	E.5	PPP1R14B
6.76401e-22	0.435054	0.98	0.801	1.3528e-18	E.5	HSPA5
1.05368e-21	0.394724	0.831	0.623	2.10736e-18	E.5	UHRF2
2.24376e-21	0.601478	0.516	0.337	4.48752e-18	E.5	CLMP
2.92246e-21	0.856886	1	0.98	5.84492e-18	E.5	MGP
3.07168e-21	0.513715	0.532	0.33	6.14336e-18	E.5	SQLE
3.7853e-21	1.28856	0.54	0.353	7.5706e-18	E.5	SLC7A2
5.31797e-21	0.367263	0.835	0.641	1.06359e-17	E.5	CD109
2.47713e-20	0.392076	0.601	0.397	4.95427e-17	E.5	COLGALT1
4.94602e-20	0.634715	0.524	0.326	9.89204e-17	E.5	INSIG1
2.96301e-19	0.335351	0.718	0.518	5.92601e-16	E.5	TTYH3
3.00646e-19	0.441709	1	0.884	6.01291e-16	E.5	ADGRL4
3.15302e-19	0.318557	0.702	0.46	6.30604e-16	E.5	ZYX
3.20474e-19	0.318537	0.891	0.685	6.40947e-16	E.5	SERPINH1
4.00191e-19	0.462378	0.532	0.364	8.00382e-16	E.5	B4GALT4
5.34952e-19	0.33671	0.81	0.567	1.0699e-15	E.5	ATP8B1
5.56337e-19	0.471541	0.573	0.396	1.11267e-15	E.5	CD200
5.69649e-19	0.400839	0.593	0.401	1.1393e-15	E.5	SMAD3
6.47879e-19	0.419032	0.976	0.817	1.29576e-15	E.5	ATP1B3
6.88794e-19	0.520522	0.774	0.585	1.37759e-15	E.5	PLOD2
7.26126e-19	1.36196	0.609	0.454	1.45225e-15	E.5	PI16
1.59903e-18	0.448843	0.528	0.351	3.19805e-15	E.5	SAMD4A
3.23873e-18	0.563824	0.863	0.698	6.47745e-15	E.5	SEMA3F
3.51002e-18	0.387229	0.871	0.681	7.02004e-15	E.5	VCL
4.20132e-18	0.400706	0.935	0.732	8.40264e-15	E.5	CDH13
5.04457e-18	0.330601	0.863	0.6	1.00891e-14	E.5	MCAM
6.38828e-18	0.408908	0.649	0.46	1.27766e-14	E.5	TUBA1C
6.75383e-18	0.257645	0.827	0.6	1.35077e-14	E.5	MYDGF
1.19279e-17	0.550192	0.609	0.447	2.38557e-14	E.5	GPRC5A
2.17662e-17	0.293892	0.827	0.583	4.35325e-14	E.5	BMP6
3.22298e-17	0.321686	0.996	0.914	6.44596e-14	E.5	ITGB1
5.02829e-17	0.281332	0.621	0.441	1.00566e-13	E.5	DCUN1D5
7.90774e-17	0.275337	0.778	0.573	1.58155e-13	E.5	RALA
7.96092e-17	0.259293	0.605	0.392	1.59218e-13	E.5	GADD45B
8.27443e-17	0.342508	0.617	0.411	1.65489e-13	E.5	MICAL2
1.00284e-16	0.371445	0.742	0.555	2.00568e-13	E.5	PTPRE
1.67368e-16	0.497889	0.839	0.683	3.34736e-13	E.5	COL1A2
1.93694e-16	0.547967	0.601	0.445	3.87389e-13	E.5	DUSP5
2.09064e-16	0.346176	0.927	0.713	4.18127e-13	E.5	RRBP1
3.17273e-16	0.369357	1	0.875	6.34546e-13	E.5	PRSS23
4.05598e-16	0.505744	0.633	0.469	8.11196e-13	E.5	SLC12A2
4.52579e-16	0.296502	0.581	0.386	9.05159e-13	E.5	ITGB5
7.0276e-16	0.347172	0.77	0.534	1.40552e-12	E.5	HIPK2
1.39271e-15	0.323962	0.621	0.451	2.78542e-12	E.5	ACOT7
1.73923e-15	0.275051	0.694	0.518	3.47845e-12	E.5	ERO1A
2.44184e-15	0.491108	0.44	0.296	4.88368e-12	E.5	TNFRSF12A
2.90359e-15	0.55668	0.573	0.445	5.80717e-12	E.5	LDLR
5.36495e-15	0.341638	0.617	0.444	1.07299e-11	E.5	ITPR3
5.95755e-15	0.270475	0.641	0.465	1.19151e-11	E.5	GLRX
7.06751e-15	0.254124	0.734	0.531	1.4135e-11	E.5	MLEC
1.14123e-14	0.291503	0.528	0.367	2.28245e-11	E.5	GPR4
1.17668e-14	0.349403	0.702	0.554	2.35335e-11	E.5	ARID5A
1.26616e-14	0.397202	0.536	0.394	2.53232e-11	E.5	EHD1
1.4905e-14	0.258001	0.847	0.638	2.98101e-11	E.5	PTK2
1.59151e-14	0.287244	0.758	0.572	3.18301e-11	E.5	ARPC5L
1.88732e-14	0.339412	0.726	0.559	3.77463e-11	E.5	PXDN
1.96585e-14	0.287304	0.609	0.434	3.93169e-11	E.5	UPP1
3.18443e-14	0.415981	0.645	0.45	6.36886e-11	E.5	KLF4
3.65912e-14	0.329684	0.609	0.433	7.31824e-11	E.5	NR4A1
3.75967e-14	0.312177	0.637	0.444	7.51933e-11	E.5	ETS1
5.64514e-14	0.634265	0.887	0.745	1.12903e-10	E.5	ACKR3
8.13662e-14	0.336436	0.657	0.481	1.62732e-10	E.5	DENND3
1.28024e-13	0.255961	0.935	0.791	2.56047e-10	E.5	MAP1B
1.74778e-13	0.313966	0.492	0.335	3.49555e-10	E.5	FOXC2
1.75909e-13	0.267918	0.69	0.529	3.51819e-10	E.5	SH2B3
2.20378e-13	0.318581	0.645	0.501	4.40756e-10	E.5	MAFF
3.23452e-13	0.279121	0.488	0.326	6.46903e-10	E.5	EFNB1
4.03295e-13	0.356623	0.605	0.465	8.0659e-10	E.5	ABCG1
5.63164e-13	0.313315	0.448	0.313	1.12633e-09	E.5	PLAUR
5.95595e-13	0.294634	0.565	0.42	1.19119e-09	E.5	ZC3H8
6.89614e-13	0.32251	0.556	0.407	1.37923e-09	E.5	PLEKHO1
8.76581e-13	0.319743	0.556	0.403	1.75316e-09	E.5	GALNT7
1.15669e-12	0.826624	0.496	0.372	2.31338e-09	E.5	ICAM1
1.15904e-12	0.27522	0.681	0.517	2.31808e-09	E.5	GMDS
1.30283e-12	0.322309	0.81	0.639	2.60567e-09	E.5	MIDN
1.5954e-12	0.821994	0.645	0.539	3.19081e-09	E.5	ADGRF5
1.73897e-12	0.334105	0.69	0.537	3.47795e-09	E.5	ADAM9
4.15856e-12	0.486123	0.94	0.815	8.31711e-09	E.5	EMP1
4.60686e-12	0.267478	0.867	0.683	9.21372e-09	E.5	PDE4D
5.80214e-12	0.513915	0.395	0.276	1.16043e-08	E.5	ESM1
6.653e-12	0.375088	0.935	0.787	1.3306e-08	E.5	SELP
8.08037e-12	0.251066	0.98	0.815	1.61607e-08	E.5	LAMB1
8.13863e-12	0.858852	0.653	0.513	1.62773e-08	E.5	IL1RL1
8.56823e-12	1.15902	0.649	0.551	1.71365e-08	E.5	LYPD2
9.20652e-12	0.264306	0.988	0.841	1.8413e-08	E.5	HYAL2
1.27023e-11	0.333615	0.621	0.496	2.54046e-08	E.5	CD44
1.78532e-11	0.287233	0.782	0.618	3.57064e-08	E.5	EXT1
2.76241e-11	0.33179	0.899	0.708	5.52483e-08	E.5	PTGIS
4.27297e-11	0.589376	0.524	0.425	8.54593e-08	E.5	NPW
5.70185e-11	0.33337	0.806	0.668	1.14037e-07	E.5	COL5A2
1.14666e-10	0.293938	0.673	0.531	2.29333e-07	E.5	CDKN1A
1.32644e-10	0.421787	0.694	0.562	2.65287e-07	E.5	ADAMTS9
1.60588e-10	0.337546	0.996	0.901	3.21177e-07	E.5	ENG
2.28862e-10	0.368128	0.54	0.427	4.57725e-07	E.5	AQP3
2.49561e-10	0.26026	0.863	0.697	4.99122e-07	E.5	PALLD
3.24606e-10	0.276443	0.806	0.651	6.49212e-07	E.5	ALCAM
3.84495e-10	0.271794	0.996	0.888	7.68989e-07	E.5	RAMP2
8.28647e-10	0.252571	0.524	0.422	1.65729e-06	E.5	SLC2A1
8.96799e-10	0.259934	0.597	0.477	1.7936e-06	E.5	ASCC3
9.18063e-10	0.338452	0.992	0.952	1.83613e-06	E.5	ACTB
9.27179e-10	0.347906	0.766	0.589	1.85436e-06	E.5	SLC25A37
1.00042e-09	0.285914	0.431	0.332	2.00084e-06	E.5	CRIP1
1.11565e-09	0.705758	0.31	0.227	2.23131e-06	E.5	TNFRSF11B
1.41416e-09	0.282286	0.532	0.414	2.82832e-06	E.5	SACS
3.76787e-09	0.426257	0.718	0.585	7.53574e-06	E.5	LXN
4.65791e-09	0.555207	0.476	0.386	9.31581e-06	E.5	CLDN10
1.08046e-08	0.420863	0.472	0.39	2.16093e-05	E.5	ALPL
1.92126e-08	0.386191	0.399	0.316	3.84253e-05	E.5	F2RL3
3.36158e-08	0.304688	0.5	0.416	6.72315e-05	E.5	PDE4B
3.37039e-08	0.260915	0.935	0.798	6.74078e-05	E.5	NDRG1
4.01385e-08	0.271777	0.871	0.729	8.02769e-05	E.5	KLF2
4.17317e-08	0.354507	0.411	0.326	8.34634e-05	E.5	HMGCS1
4.18969e-08	0.672993	0.843	0.717	8.37939e-05	E.5	BCAT1
4.59018e-08	0.822021	0.927	0.837	9.18036e-05	E.5	SAT1
2.8355e-07	0.253139	0.847	0.747	0.0005671	E.5	MMRN1
4.00728e-07	0.358186	0.395	0.322	0.000801457	E.5	SLC5A3
5.21133e-07	0.26103	0.484	0.421	0.00104227	E.5	TMEM132A
5.9567e-07	0.462823	0.456	0.39	0.00119134	E.5	HBEGF
6.09203e-07	0.30375	0.782	0.7	0.00121841	E.5	CLIC3
9.13577e-07	0.407441	0.738	0.655	0.00182715	E.5	ITGA6
1.06487e-06	0.287049	0.556	0.475	0.00212974	E.5	NFKB1
1.41243e-06	0.314155	0.452	0.379	0.00282487	E.5	LINC01133
2.69789e-06	0.479168	0.468	0.399	0.00539577	E.5	IGFBP6
2.7794e-06	0.289156	0.347	0.292	0.0055588	E.5	COL27A1
4.69967e-06	0.253358	0.403	0.342	0.00939935	E.5	SGMS2
4.73915e-06	0.364336	0.859	0.765	0.00947831	E.5	FGL2
5.22417e-06	0.355671	0.27	0.221	0.0104483	E.5	MASP1
5.91162e-06	0.298623	0.919	0.871	0.0118232	E.5	BGN
6.44104e-06	0.282637	0.52	0.47	0.0128821	E.5	VEGFA
1.3062e-05	0.606299	0.516	0.469	0.026124	E.5	CYR61
1.57089e-05	0.285234	0.415	0.373	0.0314179	E.5	FBLN7
2.17845e-05	0.268688	0.855	0.76	0.0435689	E.5	CNKSR3
7.73505e-05	0.301023	0.875	0.755	0.154701	E.5	ELN
0.000882907	1.03935	0.645	0.599	1	E.5	THBS1
0.0026513	0.636638	0.383	0.364	1	E.5	HHIP
0.00303583	0.295966	0.488	0.448	1	E.5	PTGS1
0.00424718	0.998723	0.238	0.401	1	E.5	IGFBP5
0.00438195	0.273423	0.403	0.393	1	E.5	ALDH1A2
0.00678683	0.37857	0.274	0.278	1	E.5	BIRC3

## Sheet: EC.6
Marker genes for cluster EC.6
p_val	avg_log2FC	pct.1	pct.2	p_val_adj	cluster	gene
6.7992e-42	1.4516	0.945	0.775	1.35984e-38	E.6	MARCKS
2.65661e-36	1.3245	0.903	0.621	5.31322e-33	E.6	LAMA4
4.26525e-36	1.4865	0.972	0.779	8.53049e-33	E.6	COL4A1
2.11258e-35	1.55785	0.91	0.616	4.22517e-32	E.6	PCDH17
2.95063e-35	1.26167	0.69	0.322	5.90126e-32	E.6	NRP2
2.57619e-34	1.22199	0.979	0.86	5.15238e-31	E.6	SPARC
5.1052e-32	1.19606	0.945	0.732	1.02104e-28	E.6	COL4A2
4.87262e-31	1.09735	0.959	0.69	9.74525e-28	E.6	EMCN
4.03278e-30	1.68069	0.848	0.536	8.06556e-27	E.6	SPARCL1
8.90564e-30	1.09566	0.862	0.602	1.78113e-26	E.6	NRP1
1.09475e-29	1.11437	0.814	0.427	2.1895e-26	E.6	FILIP1
1.72719e-28	1.46663	0.779	0.466	3.45438e-25	E.6	AKAP12
1.9417e-27	0.929907	0.71	0.37	3.8834e-24	E.6	CXorf36
2.33158e-27	1.07465	0.89	0.647	4.66316e-24	E.6	SPRY1
2.1611e-26	1.00844	0.841	0.61	4.32219e-23	E.6	MARCKSL1
2.61231e-26	0.873042	0.766	0.445	5.22462e-23	E.6	ETS1
2.86055e-26	1.05385	0.924	0.758	5.7211e-23	E.6	GNG11
4.98306e-26	1.68122	0.6	0.28	9.96611e-23	E.6	RGCC
1.24515e-25	0.938387	0.897	0.667	2.4903e-22	E.6	TGFBR2
1.82164e-23	1.00505	0.545	0.241	3.64327e-20	E.6	TM4SF18
2.46693e-22	0.944567	0.979	0.915	4.93387e-19	E.6	IGFBP7
2.07685e-21	0.925742	0.717	0.48	4.15371e-18	E.6	KDR
3.29104e-21	0.739645	0.51	0.216	6.58209e-18	E.6	GMFG
1.3066e-20	0.609477	0.745	0.464	2.61321e-17	E.6	FZD4
3.81479e-19	0.696483	0.497	0.194	7.62957e-16	E.6	FAM43A
7.60135e-19	0.84799	0.586	0.338	1.52027e-15	E.6	CTHRC1
7.76035e-19	1.06768	0.786	0.564	1.55207e-15	E.6	PLVAP
8.91251e-19	0.954183	0.903	0.702	1.7825e-15	E.6	A2M
3.06752e-18	0.732673	0.903	0.789	6.13504e-15	E.6	COL18A1
4.03142e-18	0.861752	0.579	0.336	8.06283e-15	E.6	ADGRL2
1.8266e-17	0.741653	0.462	0.181	3.6532e-14	E.6	CCL14
1.84333e-17	0.647254	0.648	0.342	3.68667e-14	E.6	PLK2
1.87481e-17	0.927463	0.524	0.27	3.74961e-14	E.6	HECW2
2.29899e-17	0.973695	0.752	0.536	4.59798e-14	E.6	ADGRF5
2.369e-17	0.737425	0.731	0.482	4.738e-14	E.6	CLEC2B
4.92953e-17	0.541534	0.455	0.208	9.85907e-14	E.6	RFLNB
5.81272e-17	0.62651	0.979	0.888	1.16254e-13	E.6	CD93
6.64941e-17	1.43373	0.517	0.269	1.32988e-13	E.6	INHBB
8.4077e-17	0.663834	0.51	0.247	1.68154e-13	E.6	TNFAIP8L1
1.46498e-16	0.548912	0.683	0.419	2.92996e-13	E.6	CASC15
2.56778e-16	0.735242	0.634	0.408	5.13557e-13	E.6	MYO10
4.52095e-16	1.37292	0.476	0.214	9.04189e-13	E.6	C7
5.30262e-16	0.627435	0.848	0.665	1.06052e-12	E.6	HTRA1
6.12293e-16	0.98751	0.607	0.394	1.22459e-12	E.6	VWA1
6.22565e-16	0.72418	0.869	0.704	1.24513e-12	E.6	SEC14L1
1.50793e-15	0.623791	0.766	0.54	3.01586e-12	E.6	LIMCH1
2.20428e-15	0.664406	0.745	0.541	4.40856e-12	E.6	MLEC
2.83611e-15	0.725334	0.51	0.272	5.67222e-12	E.6	RASGRP3
4.48011e-15	0.61702	0.834	0.662	8.96022e-12	E.6	FCGRT
4.83258e-15	0.553315	0.386	0.177	9.66516e-12	E.6	NEURL1B
5.19295e-15	0.7292	0.71	0.495	1.03859e-11	E.6	ITGA2
6.81664e-15	0.708777	0.821	0.683	1.36333e-11	E.6	MEF2C
6.85703e-15	0.797096	0.607	0.339	1.37141e-11	E.6	TGFBR3
8.04151e-15	0.807461	0.793	0.578	1.6083e-11	E.6	MKL2
1.0263e-14	0.569956	0.959	0.88	2.05261e-11	E.6	APP
1.10334e-14	0.806985	0.51	0.281	2.20668e-11	E.6	FLRT2
1.50908e-14	0.875273	0.483	0.23	3.01816e-11	E.6	IGFBP2
2.04173e-14	0.705455	0.676	0.44	4.08347e-11	E.6	UGCG
2.31436e-14	2.04686	0.49	0.26	4.62871e-11	E.6	ACKR1
2.52538e-14	0.800877	0.731	0.548	5.05076e-11	E.6	GRB10
4.06842e-14	0.413798	0.448	0.239	8.13683e-11	E.6	MFAP2
4.90008e-14	0.948524	0.89	0.702	9.80017e-11	E.6	ZFP36L1
5.04244e-14	0.711728	0.669	0.498	1.00849e-10	E.6	FSCN1
5.94885e-14	0.60656	0.669	0.41	1.18977e-10	E.6	CSGALNACT1
7.35473e-14	0.99433	0.455	0.246	1.47095e-10	E.6	MYO1B
1.14867e-13	0.594594	0.517	0.29	2.29734e-10	E.6	JUP
1.16852e-13	0.667322	0.766	0.611	2.33703e-10	E.6	LAMC1
1.42332e-13	0.701251	0.6	0.349	2.84664e-10	E.6	GALNT15
2.23618e-13	1.02795	0.517	0.309	4.47236e-10	E.6	ADM
2.55299e-13	0.698332	0.828	0.632	5.10597e-10	E.6	THSD7A
3.19269e-13	0.687987	0.91	0.767	6.38537e-10	E.6	DUSP6
5.88405e-13	0.633403	0.441	0.217	1.17681e-09	E.6	CHST15
7.09331e-13	0.647479	0.655	0.457	1.41866e-09	E.6	NID1
1.3253e-12	0.588056	0.662	0.471	2.6506e-09	E.6	PLEKHG1
1.37193e-12	0.337078	0.517	0.285	2.74385e-09	E.6	CD40
1.37285e-12	1.01067	0.593	0.373	2.74569e-09	E.6	HES1
1.8266e-12	0.593512	0.924	0.829	3.6532e-09	E.6	LAMB1
4.04094e-12	0.456138	0.586	0.351	8.08187e-09	E.6	EFNA1
6.71107e-12	0.638216	0.697	0.512	1.34221e-08	E.6	DGKH
9.31488e-12	0.773766	0.745	0.539	1.86298e-08	E.6	NR2F2
1.11818e-11	0.771278	0.586	0.39	2.23636e-08	E.6	LPAR6
1.22013e-11	0.616705	0.862	0.712	2.44026e-08	E.6	TUBA1B
1.43101e-11	0.665179	0.572	0.368	2.86203e-08	E.6	CTSC
1.85874e-11	0.850817	0.497	0.281	3.71748e-08	E.6	PLCXD3
1.9502e-11	1.26733	0.607	0.406	3.90039e-08	E.6	FABP5
2.59422e-11	0.772977	0.579	0.383	5.18843e-08	E.6	NOSTRIN
5.47669e-11	0.446884	0.986	0.925	1.09534e-07	E.6	HLA-A
6.9084e-11	0.465288	0.483	0.271	1.38168e-07	E.6	SMAD1
7.05317e-11	0.702441	0.497	0.313	1.41063e-07	E.6	ITGA1
7.21297e-11	0.639718	0.89	0.753	1.44259e-07	E.6	SLC38A2
7.33024e-11	0.42852	0.428	0.228	1.46605e-07	E.6	RHOU
3.3467e-10	0.513894	0.469	0.267	6.69339e-07	E.6	HAPLN3
3.37919e-10	0.624755	0.455	0.261	6.75838e-07	E.6	SEMA6A
3.78684e-10	0.953311	0.69	0.571	7.57367e-07	E.6	PXDN
4.48717e-10	0.467929	0.828	0.733	8.97435e-07	E.6	RRBP1
5.58203e-10	0.562089	0.545	0.373	1.11641e-06	E.6	CHD7
6.51151e-10	1.06953	0.579	0.421	1.3023e-06	E.6	APOLD1
8.91557e-10	0.604602	0.793	0.656	1.78311e-06	E.6	TUBA1A
1.02729e-09	0.850321	0.89	0.75	2.05459e-06	E.6	MMRN1
1.04018e-09	0.457182	0.434	0.232	2.08035e-06	E.6	FRMD4A
1.15282e-09	0.381047	0.834	0.722	2.30565e-06	E.6	TMEM123
1.16008e-09	0.756289	0.621	0.469	2.32017e-06	E.6	IVNS1ABP
1.322e-09	0.665087	0.703	0.568	2.644e-06	E.6	PTPRE
1.44862e-09	0.717114	0.724	0.567	2.89723e-06	E.6	ADAMTS9
1.70351e-09	0.802923	0.697	0.511	3.40703e-06	E.6	ANGPT2
1.79773e-09	0.274979	0.359	0.179	3.59545e-06	E.6	PDE7B
1.84021e-09	1.05058	0.462	0.295	3.68042e-06	E.6	PGF
1.96726e-09	0.449119	0.676	0.515	3.93452e-06	E.6	TSPAN18
2.4372e-09	0.414297	0.483	0.294	4.8744e-06	E.6	PKP4
3.01532e-09	0.442831	0.814	0.674	6.03064e-06	E.6	RAI14
4.28162e-09	0.896843	0.4	0.231	8.56324e-06	E.6	CXCR4
4.83788e-09	0.288309	0.269	0.116	9.67576e-06	E.6	GYPC
5.35208e-09	0.492445	0.648	0.505	1.07042e-05	E.6	EGLN1
5.57994e-09	0.9552	0.717	0.627	1.11599e-05	E.6	MCAM
6.05824e-09	0.777517	0.738	0.594	1.21165e-05	E.6	THBS1
7.57259e-09	0.310971	0.483	0.293	1.51452e-05	E.6	GPR146
9.62891e-09	0.367962	0.986	0.919	1.92578e-05	E.6	ITGB1
1.43875e-08	0.434034	0.676	0.533	2.8775e-05	E.6	DOCK4
2.21236e-08	1.72926	0.331	0.163	4.42472e-05	E.6	FABP4
2.38098e-08	0.497455	0.393	0.22	4.76195e-05	E.6	ACE
2.92704e-08	0.420584	0.552	0.368	5.85408e-05	E.6	PIM3
4.471e-08	0.450078	0.648	0.519	8.942e-05	E.6	NRIP1
4.95888e-08	0.40034	0.676	0.545	9.91775e-05	E.6	GALNT1
6.59538e-08	0.536367	0.407	0.248	0.000131908	E.6	SGIP1
7.26232e-08	0.655717	0.697	0.597	0.000145246	E.6	UACA
1.00217e-07	0.658374	0.262	0.119	0.000200434	E.6	DNASE1L3
1.20549e-07	0.470966	0.393	0.243	0.000241099	E.6	HIC1
1.2624e-07	0.443152	0.91	0.851	0.00025248	E.6	RDX
1.37504e-07	0.976958	0.8	0.719	0.000275008	E.6	INSR
1.60938e-07	0.588965	0.4	0.228	0.000321875	E.6	COTL1
1.61694e-07	0.486604	0.297	0.149	0.000323388	E.6	RBP7
1.69686e-07	0.523852	0.407	0.261	0.000339372	E.6	CHST1
1.77279e-07	0.427278	0.545	0.418	0.000354558	E.6	PDE4B
1.89615e-07	0.552633	0.538	0.404	0.00037923	E.6	RASAL2
2.06149e-07	0.388142	0.476	0.329	0.000412299	E.6	LRCH1
2.1749e-07	0.380396	0.738	0.606	0.00043498	E.6	ATP2B1
2.25834e-07	0.364408	0.359	0.194	0.000451667	E.6	TSPAN5
2.33476e-07	0.422342	0.641	0.486	0.000466951	E.6	MDK
2.40207e-07	0.40929	0.676	0.533	0.000480415	E.6	SMC4
3.07503e-07	0.465714	0.759	0.658	0.000615007	E.6	ITGA6
3.11456e-07	0.511864	0.531	0.392	0.000622911	E.6	SH3BGRL2
3.30517e-07	0.781245	0.897	0.857	0.000661035	E.6	FLT1
4.58625e-07	0.568968	0.366	0.234	0.00091725	E.6	RASA4
5.20239e-07	0.259422	0.379	0.237	0.00104048	E.6	OSBPL1A
8.11947e-07	0.619557	0.566	0.445	0.00162389	E.6	DLC1
8.22995e-07	0.354522	0.786	0.676	0.00164599	E.6	MCTP1
8.43143e-07	0.300132	0.31	0.174	0.00168629	E.6	RGS7BP
8.73486e-07	0.380999	0.648	0.527	0.00174697	E.6	EHD4
8.89245e-07	0.511437	0.779	0.667	0.00177849	E.6	NOTCH4
1.206e-06	0.369811	0.469	0.303	0.002412	E.6	MYL9
1.23124e-06	0.271812	0.352	0.201	0.00246249	E.6	NRGN
1.50342e-06	0.481808	0.497	0.382	0.00300684	E.6	DYSF
1.75084e-06	0.567448	0.297	0.155	0.00350167	E.6	C11orf96
1.76187e-06	0.454407	0.655	0.501	0.00352374	E.6	SOCS3
2.57875e-06	0.365868	0.545	0.404	0.0051575	E.6	ADD3
2.83851e-06	0.576149	0.428	0.294	0.00567702	E.6	ZNF385D
3.32538e-06	0.461583	0.703	0.59	0.00665076	E.6	ATP8B1
3.68863e-06	0.985117	0.297	0.162	0.00737726	E.6	MAFB
3.92284e-06	0.438033	0.497	0.374	0.00784569	E.6	PRDM1
4.00349e-06	0.686826	0.772	0.734	0.00800697	E.6	PRCP
4.08735e-06	0.405303	0.428	0.305	0.0081747	E.6	TSPAN13
4.44822e-06	0.444938	0.586	0.473	0.00889644	E.6	ARHGAP18
4.48462e-06	0.574454	0.51	0.408	0.00896924	E.6	TSHZ2
5.12891e-06	0.365416	0.49	0.364	0.0102578	E.6	CPLX1
5.56107e-06	0.3954	0.269	0.127	0.0111221	E.6	MAOA
6.15565e-06	0.938248	0.4	0.286	0.0123113	E.6	APLNR
6.50123e-06	0.454957	0.759	0.707	0.0130025	E.6	SERPINH1
7.20923e-06	0.282578	0.641	0.533	0.0144185	E.6	BAZ1A
7.28913e-06	0.427467	0.414	0.288	0.0145783	E.6	SPRY4
7.44948e-06	0.358007	0.697	0.592	0.014899	E.6	TMCC3
7.59933e-06	0.672181	0.524	0.409	0.0151987	E.6	SESN3
7.83523e-06	0.401711	0.434	0.326	0.0156705	E.6	NDST1
7.98756e-06	0.323254	0.455	0.288	0.0159751	E.6	BMP4
9.33157e-06	0.439104	0.669	0.58	0.0186631	E.6	PLEKHA1
9.46827e-06	0.3819	0.703	0.617	0.0189365	E.6	TPM1
1.11029e-05	0.448875	0.455	0.332	0.0222057	E.6	FAM129A
1.17398e-05	0.72435	0.621	0.542	0.0234795	E.6	CEMIP2
1.24934e-05	0.317482	0.766	0.657	0.0249867	E.6	SASH1
1.38878e-05	0.45303	0.524	0.414	0.0277756	E.6	PHLDA1
1.43664e-05	0.356121	0.924	0.863	0.0287329	E.6	CDH5
1.46768e-05	0.338825	0.455	0.322	0.0293537	E.6	LTBP2
1.48216e-05	0.386353	0.441	0.312	0.0296433	E.6	USP31
2.15719e-05	0.292518	0.469	0.351	0.0431439	E.6	LDLRAD3
2.69503e-05	0.383477	0.359	0.225	0.0539006	E.6	FAM167B
2.8059e-05	0.354905	0.703	0.566	0.056118	E.6	NUDT4
3.18668e-05	0.292462	0.759	0.655	0.0637336	E.6	F2R
3.40752e-05	0.31436	0.386	0.254	0.0681503	E.6	ZNF704
3.55157e-05	0.250091	0.676	0.572	0.0710315	E.6	SMCHD1
3.7813e-05	0.376008	0.29	0.158	0.075626	E.6	ABCG2
4.09374e-05	0.250922	0.89	0.834	0.0818749	E.6	SYNE2
5.74391e-05	0.416198	0.559	0.447	0.114878	E.6	UPP1
7.92744e-05	0.370327	0.386	0.266	0.158549	E.6	NHSL1
8.30232e-05	0.386771	0.483	0.372	0.166046	E.6	TNFAIP3
8.35612e-05	1.7653	0.483	0.372	0.167122	E.6	IGFBP5
8.39629e-05	0.378049	0.503	0.379	0.167926	E.6	FAM111A
8.67011e-05	0.493972	0.648	0.536	0.173402	E.6	ALDH1A1
8.76663e-05	0.266877	0.372	0.254	0.175333	E.6	KRT18
9.00269e-05	0.313964	0.414	0.295	0.180054	E.6	NOX4
0.000115943	0.258389	0.421	0.317	0.231887	E.6	ZNF462
0.000123457	0.264846	0.303	0.203	0.246914	E.6	CACHD1
0.000127679	0.287534	0.593	0.472	0.255357	E.6	CEP290
0.000139494	0.402217	0.352	0.254	0.278988	E.6	COL21A1
0.000149434	0.326113	0.855	0.766	0.298868	E.6	FBN1
0.000165177	0.342705	0.579	0.493	0.330354	E.6	VASP
0.000189249	0.378209	0.883	0.81	0.378498	E.6	DDIT4
0.000189286	0.414929	0.724	0.675	0.378571	E.6	NUAK1
0.000248822	0.316997	0.545	0.449	0.497644	E.6	RGS3
0.000279631	0.408455	0.71	0.607	0.559262	E.6	CNTNAP3B
0.000316491	0.401738	0.31	0.216	0.632982	E.6	LEF1
0.00032569	0.654719	0.317	0.211	0.651381	E.6	TP53I11
0.000328133	0.727747	0.448	0.34	0.656266	E.6	PDGFB
0.000361727	0.318937	0.269	0.188	0.723454	E.6	OLFM1
0.000386778	0.275851	0.538	0.452	0.773556	E.6	MGA
0.000517693	0.320485	0.441	0.338	1	E.6	AFAP1L1
0.00059298	0.334825	0.841	0.794	1	E.6	TFPI
0.000598823	0.495563	0.379	0.295	1	E.6	ADGRG6
0.000599499	0.28826	0.614	0.558	1	E.6	CSNK2A2
0.000679155	0.474505	0.317	0.222	1	E.6	N4BP3
0.000804222	0.320843	0.51	0.418	1	E.6	CCNT2
0.000828088	0.297406	0.352	0.26	1	E.6	ITPKB
0.000992891	0.387934	0.324	0.223	1	E.6	PDE2A
0.00116058	0.553031	0.31	0.207	1	E.6	EDNRB
0.00118266	0.395928	0.352	0.259	1	E.6	LRRC1
0.00118892	0.462028	0.345	0.259	1	E.6	FJX1
0.00129252	0.412025	0.255	0.161	1	E.6	NID2
0.00150037	0.369546	0.593	0.559	1	E.6	TUBB6
0.00168522	0.319641	0.51	0.437	1	E.6	IL3RA
0.00211354	0.298115	0.269	0.161	1	E.6	COL6A2
0.0022802	0.956409	0.469	0.406	1	E.6	STC1
0.00233309	0.25096	0.71	0.647	1	E.6	PHF20L1
0.00251938	0.285291	0.628	0.565	1	E.6	NHSL2
0.00275691	0.254088	0.407	0.327	1	E.6	BNC2
0.00282916	0.37309	0.593	0.555	1	E.6	PEAK1
0.00330453	0.253763	0.552	0.47	1	E.6	SOCS2
0.00405181	0.546179	0.366	0.28	1	E.6	LBH
0.004472	0.347926	0.379	0.307	1	E.6	DLL4
0.00470631	0.31737	0.338	0.258	1	E.6	GAB1
0.00519999	0.282127	0.641	0.577	1	E.6	CHD1
0.00532796	0.625385	0.538	0.48	1	E.6	SGK1
0.00534517	0.263071	0.614	0.524	1	E.6	ITM2A
0.00609853	0.258652	0.338	0.257	1	E.6	SPNS2
0.00686203	0.324931	0.414	0.341	1	E.6	EFNB1
0.00812285	0.407378	0.331	0.258	1	E.6	NR2F1
0.0083512	0.270038	0.448	0.381	1	E.6	MAN2A1
0.00839932	0.275315	0.531	0.426	1	E.6	TAGLN

## Sheet: EC.7
Marker genes for cluster EC.7
p_val	avg_log2FC	pct.1	pct.2	p_val_adj	cluster	gene
3.25794e-18	1.88472	0.9	0.19	6.51588e-15	E.7	CD52
3.62254e-18	1.15694	0.9	0.142	7.24508e-15	E.7	PTPRC
1.5122e-16	0.91329	0.6	0.021	3.02439e-13	E.7	ITK
5.39827e-14	1.19683	0.8	0.153	1.07965e-10	E.7	CD3D
8.7059e-14	1.41622	0.9	0.236	1.74118e-10	E.7	CXCR4
4.98728e-13	2.4161	0.8	0.208	9.97456e-10	E.7	CCL5
5.20454e-13	1.12262	0.75	0.2	1.04091e-09	E.7	NKG7
6.88078e-13	0.76924	0.8	0.069	1.37616e-09	E.7	CD48
1.53711e-12	1.23614	0.8	0.193	3.07423e-09	E.7	CD3G
2.36498e-12	1.04817	0.75	0.194	4.72996e-09	E.7	FYB1
3.74108e-12	1.46181	0.8	0.202	7.48217e-09	E.7	CD2
1.18819e-11	1.26194	0.8	0.175	2.37637e-08	E.7	CELF2
1.32011e-11	1.08107	0.75	0.199	2.64022e-08	E.7	CD69
2.1165e-11	0.550299	0.65	0.112	4.233e-08	E.7	MBP
1.54071e-10	1.0879	0.7	0.143	3.08141e-07	E.7	LCP1
1.27938e-09	0.846747	0.75	0.178	2.55877e-06	E.7	TRBC1
1.17282e-08	2.44741	0.7	0.202	2.34565e-05	E.7	IL7R
1.49452e-08	1.28977	0.7	0.222	2.98905e-05	E.7	KLRB1
1.84254e-08	0.769255	0.65	0.185	3.68508e-05	E.7	CD53
2.0332e-08	1.30794	0.85	0.264	4.06639e-05	E.7	S100A4
3.81166e-08	0.948527	0.65	0.203	7.62332e-05	E.7	CORO1A
6.61118e-08	0.668947	0.65	0.169	0.000132224	E.7	CD3E
7.0101e-08	0.761385	0.7	0.233	0.000140202	E.7	GMFG
1.23245e-07	1.01314	0.6	0.138	0.00024649	E.7	CCL4
5.18315e-07	0.665987	0.6	0.193	0.00103663	E.7	ACAP1
1.16278e-06	0.301127	0.5	0.094	0.00232556	E.7	CD84
1.17443e-06	0.651196	1	0.463	0.00234885	E.7	ETS1
1.28271e-06	1.33214	0.65	0.19	0.00256541	E.7	GZMA
1.74194e-06	0.433422	0.65	0.226	0.00348388	E.7	ISG20
2.44239e-06	0.657916	0.6	0.091	0.00488478	E.7	IKZF1
5.98156e-06	1.29612	0.55	0.181	0.0119631	E.7	LSP1
6.06714e-06	0.30019	0.45	0.123	0.0121343	E.7	VAV3
7.62457e-06	0.804801	0.6	0.2	0.0152491	E.7	LTB
1.00968e-05	0.566013	0.75	0.379	0.0201936	E.7	PRDM1
1.6348e-05	0.642837	1	0.665	0.0326959	E.7	IL32
2.21098e-05	0.464327	0.85	0.466	0.0442196	E.7	ANP32E
2.75535e-05	0.68038	0.55	0.179	0.0551069	E.7	ARRB2
4.53796e-05	0.317102	0.55	0.222	0.0907592	E.7	HIVEP3
7.32557e-05	0.508929	0.75	0.337	0.146511	E.7	PIK3IP1
8.89872e-05	0.485903	0.55	0.148	0.177974	E.7	CD37
0.000114893	0.842448	0.55	0.214	0.229786	E.7	CYTIP
0.00013756	0.63604	0.55	0.16	0.275119	E.7	EMB
0.000157978	0.605924	0.7	0.344	0.315955	E.7	STK17A
0.000173603	0.402003	0.5	0.208	0.347206	E.7	APOBEC3C
0.000187376	0.407124	0.9	0.517	0.374753	E.7	VAMP8
0.000217938	0.772397	0.5	0.103	0.435876	E.7	TRBC2
0.000231831	0.343257	0.35	0.025	0.463661	E.7	BCL11B
0.000282379	0.361201	0.9	0.579	0.564758	E.7	MANF
0.000298006	0.307798	0.6	0.297	0.596011	E.7	PIM1
0.000473218	0.410949	0.85	0.508	0.946436	E.7	CD44
0.00052503	0.483807	0.5	0.194	1	E.7	PAG1
0.000567828	0.334022	0.45	0.179	1	E.7	LINC01871
0.000628886	0.731426	0.75	0.424	1	E.7	FOS
0.000663011	0.368671	0.45	0.177	1	E.7	EVI2B
0.000675229	0.272042	0.65	0.32	1	E.7	NFIL3
0.00113992	0.399084	0.75	0.453	1	E.7	CORO1B
0.00139204	0.972992	0.4	0.052	1	E.7	GZMK
0.00144215	0.458531	0.55	0.237	1	E.7	COTL1
0.00198794	0.325563	0.65	0.341	1	E.7	FYCO1
0.0020349	0.285892	0.8	0.49	1	E.7	CREM
0.00356174	0.407503	0.5	0.238	1	E.7	CYFIP2
0.00360834	0.474075	0.5	0.237	1	E.7	DOCK8
0.00393478	0.41288	0.9	0.527	1	E.7	ITM2A
0.00403443	0.402871	0.95	0.649	1	E.7	KIAA1551
0.00492948	0.618263	0.8	0.495	1	E.7	MT1E
0.00514086	0.265654	0.5	0.264	1	E.7	ITPKB
0.00530889	0.482829	0.45	0.152	1	E.7	SKAP1
0.00586222	0.474934	0.95	0.63	1	E.7	BHLHE40
0.00605322	0.530038	0.75	0.51	1	E.7	SOCS3
0.00692415	0.504189	0.8	0.453	1	E.7	CD74
0.00704774	0.689106	0.5	0.215	1	E.7	HCST
0.00709389	0.41578	0.55	0.24	1	E.7	ANKRD44
0.00717612	0.371506	0.55	0.275	1	E.7	BIRC3
0.00749416	0.350412	0.6	0.294	1	E.7	FOSB
0.00761184	0.287057	0.7	0.371	1	E.7	DHRS3
0.00781703	0.388814	0.45	0.257	1	E.7	SPP1
0.00782892	0.472473	0.8	0.583	1	E.7	SMAD9
0.00832753	0.283099	0.8	0.513	1	E.7	ZFP36
0.00940981	0.420753	0.55	0.28	1	E.7	TSTD1
