# Supplementary material for: Distinct endothelial cells in chronic thromboembolic pulmonary hypertension
Source: NPJ Cardiovasc Health. 2025 Jul 2;2:33. doi: 10.1038/s44325-025-00072-8 (PMC12912402; doi:10.1038/s44325-025-00072-8)
Supplement: Supplementary file 3 — Supplementary Data 2 [file 44325_2025_72_MOESM3_ESM.xlsx]

## Sheet: Legend
Seurat Marker Gene Output Column Definitions
This supplementary Excel file contains marker gene tables for single-cell RNA sequencing (scRNA-seq) data, organized by identified cell clusters. Each worksheet tab (EC.X) presents a ranked list of differentially expressed genes for a specific cell cluster, comparing its expression profile to that of all other cells in the dataset.
These statistics are generated by the Seurat package in R, using the FindAllMarkers()
The differential expression analysis was performed using the [Wilcoxon Rank Sum test]
p_val: Uncorrected statistical significance (p-value) of differential expression
avg_log2FC: Average log2 fold-change in gene expression between the target cluster and all other cells
pct.1: Percentage of cells in the target cluster where the gene is detected
pct.2: Percentage of cells in the comparison group (all other cells) where the gene is detected
p_val_adj: P-value adjusted for multiple comparisons, using Seurat default settings (Bonferroni correction)
cluster: The cell cluster for which the marker gene was identified
gene: The gene identifier for the differentially expressed gene, represented by its gene symbol (e.g., HGNC symbol for human genes)

## Sheet: allmarkers
Marker genes for all clusters
p_val	avg_log2FC	pct.1	pct.2	p_val_adj	cluster	gene
7.46016520111422e-202	0.569676	0.695	0.175	1.49203304022284e-198	E.1	CCL8
5.37062697458483e-198	0.286068	0.843	0.409	1.07412539491697e-194	E.1	C11orf91
2.69500672625165e-186	0.710877	0.895	0.464	5.3900134525033e-183	E.1	TNFRSF12A
2.85448168173054e-183	0.471328	0.876	0.405	5.70896336346108e-180	E.1	FOSL1
3.49002502615507e-170	0.585003	0.906	0.465	6.98005005231013e-167	E.1	NOP16
4.40817335070034e-167	0.547622	0.842	0.301	8.81634670140068e-164	E.1	MTHFD2
7.50481334235127e-161	0.252144	0.863	0.451	1.50096266847025e-157	E.1	CYP51A1
5.43234882790838e-155	0.294769	0.864	0.464	1.08646976558168e-151	E.1	SLC7A5P2
2.63931614134888e-148	0.794108	0.884	0.401	5.27863228269776e-145	E.1	TUBA1C
7.64616139625785e-142	0.485753	0.838	0.35	1.52923227925157e-138	E.1	ADAMTS4
7.93160316293923e-127	0.252885	0.852	0.399	1.58632063258785e-123	E.1	SLC1A5
4.43784485902027e-126	0.427913	0.884	0.447	8.87568971804055e-123	E.1	PLAUR
4.06072044964243e-125	1.04978	0.814	0.291	8.12144089928485e-122	E.1	PDLIM4
1.52589101273685e-123	0.609585	0.885	0.447	3.0517820254737e-120	E.1	INSIG1
4.93937217811853e-123	1.6687	0.967	0.776	9.87874435623706e-120	E.1	TIMP1
9.52420813121508e-123	0.519331	0.899	0.497	1.90484162624302e-119	E.1	RELL1
3.9227341282414e-122	0.392357	0.817	0.373	7.8454682564828e-119	E.1	LCN6
2.31004164920141e-120	0.759541	0.872	0.38	4.62008329840282e-117	E.1	PNP
3.7803089004851e-117	0.432812	0.801	0.38	7.5606178009702e-114	E.1	HMGA1
1.62980371391988e-114	0.905574	0.954	0.576	3.25960742783976e-111	E.1	DDX21
1.88674020068775e-112	0.379359	0.885	0.503	3.77348040137551e-109	E.1	KDM6B
7.01082488251684e-112	0.368545	0.882	0.428	1.40216497650337e-108	E.1	LITAF
7.80296337688759e-109	1.15089	0.889	0.477	1.56059267537752e-105	E.1	ADAMTS1
8.18972630729859e-105	0.333909	0.821	0.403	1.63794526145972e-101	E.1	SNHG15
1.92494478947422e-102	0.275895	0.715	0.289	3.84988957894844e-99	E.1	LIPG
7.83585111499611e-100	0.753496	0.826	0.386	1.56717022299922e-96	E.1	ADAMTS9
2.54827038591909e-96	0.308305	0.878	0.514	5.09654077183818e-93	E.1	ISG20
4.25102457937644e-94	0.74864	0.936	0.546	8.50204915875288e-91	E.1	MYC
1.25207272439684e-92	0.743466	0.98	0.691	2.50414544879369e-89	E.1	NNMT
9.55168662287978e-89	0.411008	0.898	0.464	1.91033732457596e-85	E.1	CHIC2
7.86365675543909e-88	0.538832	0.841	0.434	1.57273135108782e-84	E.1	NME1
5.06577792245809e-87	0.319286	0.731	0.264	1.01315558449162e-83	E.1	ODC1
5.96930629182078e-84	0.416917	0.873	0.462	1.19386125836416e-80	E.1	GNL3
8.8373330517826e-83	0.773996	0.886	0.466	1.76746661035652e-79	E.1	CYR61
1.32893078162405e-82	0.475434	0.927	0.554	2.6578615632481e-79	E.1	MAT2A
5.97034430888028e-82	0.316748	0.889	0.515	1.19406886177606e-78	E.1	UPP1
2.42165958401427e-80	0.642414	0.995	0.849	4.84331916802854e-77	E.1	YBX3
2.33062874844354e-79	0.297202	0.826	0.418	4.66125749688708e-76	E.1	UAP1
4.10017786520399e-78	0.851694	0.834	0.451	8.20035573040798e-75	E.1	CD55
1.6447075111188e-76	0.306718	0.924	0.553	3.28941502223759e-73	E.1	SOD2
3.51587584113156e-75	0.372768	0.929	0.557	7.03175168226312e-72	E.1	LDLR
3.89398476960933e-75	0.43808	0.703	0.225	7.78796953921865e-72	E.1	SLC39A14
1.77778824492117e-74	0.291048	0.85	0.5	3.55557648984234e-71	E.1	VCAM1
5.22090025267261e-73	0.886593	0.997	0.866	1.04418005053452e-69	E.1	EMP1
6.15942996146888e-69	0.499842	0.924	0.593	1.23188599229378e-65	E.1	TUBB6
1.85931909094782e-68	0.275915	0.959	0.684	3.71863818189563e-65	E.1	MT1A
6.93082616184147e-67	0.617884	0.818	0.453	1.38616523236829e-63	E.1	MALL
2.61803963781957e-66	0.648458	0.97	0.762	5.23607927563914e-63	E.1	LMNA
1.0573625811681e-65	0.294528	0.885	0.508	2.1147251623362e-62	E.1	BAG3
1.77686267330612e-65	0.429894	0.906	0.543	3.55372534661224e-62	E.1	ARPC5L
5.77381995992274e-58	0.413784	0.996	0.944	1.15476399198455e-54	E.1	GAPDH
6.1306939787434e-58	0.608879	0.808	0.484	1.22613879574868e-54	E.1	RCAN1
1.68196831974512e-57	0.37908	0.833	0.438	3.36393663949024e-54	E.1	RPL22L1
5.79949901942578e-57	0.482523	0.916	0.569	1.15989980388516e-53	E.1	NAMPT
1.47239310644554e-56	0.356575	0.922	0.6	2.94478621289108e-53	E.1	EVA1C
1.43514537771171e-55	0.381366	0.682	0.283	2.87029075542341e-52	E.1	DUSP5
5.64654160246215e-55	0.492906	0.98	0.843	1.12930832049243e-51	E.1	ANXA2
6.70314707256948e-52	0.38881	0.736	0.335	1.3406294145139e-48	E.1	ABL2
1.32582060913195e-45	0.339787	0.833	0.468	2.65164121826391e-42	E.1	GJA1
1.79275194509787e-45	0.495797	0.919	0.606	3.58550389019574e-42	E.1	PKIG
4.65240083330713e-45	0.367887	0.773	0.444	9.30480166661427e-42	E.1	SRM
5.60690730702467e-45	0.591958	0.703	0.314	1.12138146140493e-41	E.1	CPE
3.09941416588337e-44	0.304496	0.833	0.456	6.19882833176673e-41	E.1	NCOA7
4.1144546005879e-44	0.336891	0.808	0.49	8.2289092011758e-41	E.1	STC1
3.1792511382927e-42	0.475604	0.814	0.486	6.35850227658541e-39	E.1	AKAP13
8.44769756751267e-42	0.624381	0.689	0.3	1.68953951350253e-38	E.1	CYP1B1
9.62690555812056e-42	0.598037	0.956	0.729	1.92538111162411e-38	E.1	SOCS2
1.74012631329196e-41	0.411414	0.901	0.598	3.48025262658392e-38	E.1	ITGA5
5.1768622128213e-41	0.937888	0.961	0.738	1.03537244256426e-37	E.1	SAT1
1.38288411172714e-40	0.265143	0.723	0.346	2.76576822345428e-37	E.1	CLDN10
2.75528756209244e-40	0.308414	0.712	0.33	5.51057512418488e-37	E.1	SNX9
3.91399685766601e-40	0.516553	0.677	0.295	7.82799371533202e-37	E.1	CNKSR3
7.40981403412115e-40	0.561183	0.997	0.975	1.48196280682423e-36	E.1	TM4SF1
1.03399048141606e-39	0.359455	0.66	0.268	2.06798096283212e-36	E.1	PTPN1
4.59717317732811e-39	0.328373	0.961	0.731	9.19434635465623e-36	E.1	ARID5A
5.58889489391582e-39	0.407699	0.966	0.762	1.11777897878316e-35	E.1	ATP1A1
1.53706099307548e-38	0.297467	0.797	0.439	3.07412198615095e-35	E.1	HSPD1
3.78791148527499e-38	0.331174	0.992	0.891	7.57582297054999e-35	E.1	RPLP0
1.06630025692652e-37	0.276717	0.834	0.486	2.13260051385305e-34	E.1	MTUS1
2.07760932890401e-37	0.35827	0.954	0.717	4.15521865780801e-34	E.1	SRSF7
6.14370380575414e-36	0.344707	0.65	0.284	1.22874076115083e-32	E.1	FOXC1
6.76511159529091e-36	0.661861	0.897	0.549	1.35302231905818e-32	E.1	CTGF
4.64308955647758e-35	0.418602	0.979	0.865	9.28617911295517e-32	E.1	CD9
1.65720022744137e-33	0.297133	0.835	0.518	3.31440045488275e-30	E.1	SERPINB1
2.50888700990655e-31	0.258931	0.797	0.481	5.01777401981311e-28	E.1	TOP1
2.54195910331241e-31	0.417287	0.974	0.809	5.08391820662482e-28	E.1	NPM1
1.04892161554524e-30	0.339686	0.825	0.533	2.09784323109048e-27	E.1	NDRG1
2.09997782578324e-30	0.339681	0.575	0.233	4.19995565156647e-27	E.1	CCDC3
4.04316887033395e-30	0.287872	0.629	0.273	8.0863377406679e-27	E.1	PDLIM3
4.62898795050608e-30	0.261403	0.69	0.325	9.25797590101216e-27	E.1	SLC20A1
1.09847357807683e-29	0.269557	0.625	0.285	2.19694715615366e-26	E.1	MYOF
1.38745116198604e-29	0.417643	0.703	0.377	2.77490232397208e-26	E.1	GADD45A
3.49512030891206e-29	0.256802	0.894	0.606	6.99024061782412e-26	E.1	MIDN
3.85955426280889e-29	0.321528	0.621	0.255	7.71910852561778e-26	E.1	NOS3
1.93762775718299e-26	0.28416	0.678	0.366	3.87525551436599e-23	E.1	NFATC1
2.82495391732899e-26	0.284612	0.838	0.536	5.64990783465798e-23	E.1	SWAP70
3.54409857858179e-25	0.295536	0.897	0.609	7.08819715716358e-22	E.1	HIF1A
1.54743907558377e-24	0.631718	0.522	0.152	3.09487815116754e-21	E.1	PTHLH
1.6227706632642e-24	0.297098	0.601	0.252	3.24554132652839e-21	E.1	SLC4A7
8.62599209167738e-24	0.55577	0.546	0.208	1.72519841833548e-20	E.1	PTGS2
2.60372587390812e-23	0.305907	0.698	0.385	5.20745174781625e-20	E.1	IL1R1
3.79858009095754e-23	0.370438	0.583	0.266	7.59716018191508e-20	E.1	ANGPTL4
4.49810973906642e-22	0.601075	1	0.965	8.99621947813284e-19	E.1	MT2A
2.57017633242129e-21	0.34543	0.626	0.314	5.14035266484259e-18	E.1	MCTP1
1.65276989710798e-17	0.26783	0.992	0.929	3.30553979421596e-14	E.1	TUBA1B
2.98539826545072e-17	0.343301	0.59	0.289	5.97079653090143e-14	E.1	ARID5B
2.56241434080956e-16	0.269637	1	0.961	5.12482868161912e-13	E.1	S100A6
5.73733573545892e-16	0.253681	0.571	0.224	1.14746714709178e-12	E.1	GARS
6.35829306550301e-16	0.413605	0.599	0.311	1.2716586131006e-12	E.1	PLAT
2.62175366026732e-15	0.380487	0.646	0.375	5.24350732053464e-12	E.1	AKAP12
3.66459925834324e-13	0.73695	0.327	0.244	7.32919851668647e-10	E.1	IGFBP5
5.58211328515145e-11	0.255571	0.481	0.156	1.11642265703029e-07	E.1	SLC9B2
7.41464831319613e-10	0.306964	0.552	0.303	1.48292966263923e-06	E.1	ERRFI1
2.44404923469469e-09	0.404427	0.492	0.221	4.88809846938939e-06	E.1	SLC7A2
3.00583882816855e-06	0.305016	0.469	0.2	0.00601168	E.1	FGL2
2.9755667702287e-05	0.25958	0.408	0.097	0.0595113	E.1	CRTAC1
0.00100812	0.301882	0.471	0.23	1	E.1	SERPINE1
0.00120543	0.259799	0.386	0.118	1	E.1	ELL2
0.00524524	0.326516	0.337	0.15	1	E.1	EFEMP1
3.83967304694684e-107	1.91802	0.945	0.87	7.67934609389368e-104	E.2	TNFSF10
2.35917216996182e-103	1.26727	0.972	0.771	4.71834433992364e-100	E.2	TMEM100
7.4912926202407e-83	1.23895	0.913	0.877	1.49825852404814e-79	E.2	CTNNAL1
9.85226647689174e-78	1.04707	0.94	0.853	1.97045329537835e-74	E.2	RHOB
2.55831327568415e-67	1.08145	0.896	0.705	5.1166265513683e-64	E.2	HEY1
2.89453268869758e-65	1.07919	0.925	0.835	5.78906537739517e-62	E.2	HERPUD1
1.07279514385955e-56	1.1732	0.91	0.733	2.1455902877191e-53	E.2	EDN1
2.52144544629637e-56	1.25078	0.676	0.455	5.04289089259275e-53	E.2	RGS5
4.30109966392366e-45	0.749909	0.957	0.943	8.60219932784731e-42	E.2	CLEC3B
1.3790563606681e-40	1.15979	0.763	0.66	2.75811272133621e-37	E.2	PLK2
7.6636641016282e-39	0.662889	0.718	0.65	1.53273282032564e-35	E.2	CD36
5.26313395118606e-37	1.05706	0.76	0.647	1.05262679023721e-33	E.2	PDK4
3.68493487670988e-25	1.04028	0.778	0.737	7.36986975341976e-22	E.2	FCN3
1.38550461131108e-22	0.624414	0.957	0.89	2.77100922262215e-19	E.2	C10orf10
2.68699941479023e-19	0.71237	0.822	0.811	5.37399882958047e-16	E.2	TSC22D3
3.61340127634075e-19	0.496234	0.433	0.358	7.2268025526815e-16	E.2	CYP26B1
8.74122057325447e-17	0.802091	0.566	0.503	1.74824411465089e-13	E.2	HOXA5
9.7664267222366e-17	0.652612	0.804	0.737	1.95328534444732e-13	E.2	CXCL12
2.1016310082087e-13	0.293942	0.978	0.961	4.2032620164174e-10	E.2	MGP
8.39949425052682e-13	0.86234	0.512	0.45	1.67989885010536e-09	E.2	SOX4
1.35174703847751e-12	0.512013	0.721	0.666	2.70349407695503e-09	E.2	GJA5
2.01570510107265e-12	0.674596	0.722	0.69	4.03141020214530e-09	E.2	STMN1
5.34325071165312e-11	0.62522	0.73	0.716	1.06865014233062e-07	E.2	ID2
7.1440465820788e-11	0.699012	0.637	0.641	1.42880931641576e-07	E.2	GBP4
3.94792363733592e-09	0.487677	0.833	0.872	7.89584727467184e-06	E.2	ITM2A
5.985296150611e-09	0.412628	0.855	0.811	1.1970592301222e-05	E.2	ID3
1.61383724254193e-08	0.428565	0.96	0.982	3.22767448508386e-05	E.2	DUSP1
3.54650498730182e-08	0.328939	0.897	0.884	7.09300997460365e-05	E.2	GPX3
1.01353840045851e-07	0.431633	0.722	0.755	0.000202708	E.2	LGALS1
1.7186055967817e-07	0.315297	0.416	0.39	0.000343721	E.2	TNFRSF8
3.11137199682749e-07	0.34696	0.363	0.326	0.000622274	E.2	CTDSPL
4.80908306637105e-07	0.531412	0.624	0.607	0.000961817	E.2	RNF144B
8.59685152142014e-07	0.898327	0.458	0.42	0.00171937	E.2	SSTR1
8.38233247884723e-06	0.558151	0.615	0.63	0.0167647	E.2	MYLIP
1.8481107913242e-05	0.511545	0.425	0.423	0.0369622	E.2	DKK3
2.67562376514817e-05	0.339296	0.367	0.508	0.0535125	E.2	BNIP3
3.98421697656694e-05	0.470385	0.479	0.537	0.0796843	E.2	CLDN11
4.01429602257892e-05	0.475456	0.642	0.671	0.0802859	E.2	STXBP6
0.000113438	0.268063	0.985	0.99	0.226876	E.2	CD74
0.00012671	0.329739	0.778	0.815	0.253419	E.2	TUBA1A
0.000141672	0.663292	0.415	0.377	0.283344	E.2	GJA4
0.000241183	0.855219	0.455	0.546	0.482366	E.2	IL7R
0.000307592	0.475941	0.536	0.556	0.615184	E.2	PPP1R14A
0.00103155	0.503139	0.427	0.431	1	E.2	LRRN3
0.00119144	0.742918	0.47	0.497	1	E.2	XIST
0.00130512	0.486858	0.678	0.735	1	E.2	F8
0.00200668	0.5189	0.64	0.697	1	E.2	DDIT4
0.00275761	0.632108	0.521	0.549	1	E.2	SLC6A4
0.00337348	0.544923	0.637	0.684	1	E.2	MDK
0.00577169	0.424773	0.299	0.402	1	E.2	RND3
0.00810749	0.550001	0.588	0.634	1	E.2	NPR3
6.12113160130072e-112	1.20031	0.993	0.817	1.22422632026014e-108	E.3	MT1E
4.95651702221014e-108	1.17438	0.986	0.897	9.91303404442028e-105	E.3	TIMP3
5.82100310823401e-101	0.975353	0.983	0.869	1.1642006216468e-97	E.3	GPX3
1.00449771327905e-100	1.18722	0.962	0.777	2.00899542655809e-97	E.3	TMEM100
6.79043238618644e-100	1.22079	0.85	0.626	1.35808647723729e-96	E.3	FKBP5
1.37793553400341e-99	0.959604	0.998	0.965	2.75587106800681e-96	E.3	CLDN5
1.40954814619511e-92	1.01161	0.981	0.845	2.81909629239021e-89	E.3	MT1M
1.39586867042407e-70	1.01495	0.874	0.757	2.79173734084815e-67	E.3	TPM1
3.9229552080621e-65	0.954944	0.964	0.84	7.8459104161242e-62	E.3	ID1
4.26990870218374e-62	1.05341	0.771	0.636	8.53981740436748e-59	E.3	ZBTB16
7.28084837824377e-61	1.25626	0.779	0.694	1.45616967564875e-57	E.3	SCGB3A1
1.06263079576867e-58	0.968622	0.838	0.647	2.12526159153735e-55	E.3	GJA5
1.60405879790229e-58	1.11131	0.779	0.717	3.20811759580458e-55	E.3	GPIHBP1
2.91343553439248e-58	0.739726	0.949	0.88	5.82687106878497e-55	E.3	FAM107A
8.44255318045377e-54	0.639853	0.983	0.885	1.68851063609075e-50	E.3	MT1X
1.89061353230698e-52	1.01896	0.747	0.693	3.78122706461395e-49	E.3	PLLP
4.21504965947146e-52	1.32044	0.771	0.709	8.43009931894293e-49	E.3	SCGB1A1
3.4613431122595e-49	1.04913	0.728	0.656	6.922686224519e-46	E.3	MT1L
8.03892097713586e-49	0.536946	0.973	0.94	1.60778419542717e-45	E.3	CLEC3B
8.68700139817474e-48	0.817175	0.899	0.804	1.73740027963495e-44	E.3	ID3
6.24583758530297e-45	0.826766	0.815	0.769	1.24916751706059e-41	E.3	LIFR
7.91769677740636e-43	1.01222	0.689	0.566	1.58353935548127e-39	E.3	KLF2
1.72367128510226e-42	0.682881	0.88	0.801	3.44734257020451e-39	E.3	TSC22D3
2.38280138172659e-41	1.26681	0.692	0.652	4.76560276345318e-38	E.3	IDO1
3.6221470855977e-40	1.02408	0.656	0.619	7.24429417119541e-37	E.3	VIPR1
3.39423102188654e-39	0.827899	0.867	0.812	6.78846204377307e-36	E.3	SOX17
4.00080905430956e-39	0.533154	0.839	0.72	8.00161810861913e-36	E.3	MT1A
3.93935458474231e-38	0.734638	0.86	0.791	7.87870916948462e-35	E.3	ATP1A1
1.59690647934438e-37	0.6018	0.942	0.894	3.19381295868875e-34	E.3	NEAT1
2.31285000225615e-36	0.676688	0.81	0.725	4.6257000045123e-33	E.3	HEY1
1.76240481805056e-34	0.279031	1	0.967	3.52480963610113e-31	E.3	MT2A
6.93498758836799e-34	0.808814	0.756	0.712	1.3869975176736e-30	E.3	TMEM204
6.47478828805014e-33	0.730923	0.802	0.727	1.29495765761003e-29	E.3	SRPX
1.41887468245958e-31	0.830781	0.757	0.696	2.83774936491916e-28	E.3	RPGR
2.74484838568011e-31	0.772297	0.708	0.626	5.48969677136022e-28	E.3	EFNB2
1.5199941746986e-30	0.560072	0.882	0.844	3.0399883493972e-27	E.3	KLF4
1.8020539714358e-26	0.805769	0.619	0.573	3.60410794287159e-23	E.3	SEMA3G
1.92480378829362e-26	1.05874	0.574	0.56	3.84960757658724e-23	E.3	PNMT
1.80123426781634e-25	0.506092	0.918	0.89	3.60246853563268e-22	E.3	SLC9A3R2
1.71636096028024e-24	0.455921	0.993	0.959	3.43272192056048e-21	E.3	MGP
4.11821166545814e-24	0.979207	0.6	0.568	8.23642333091628e-21	E.3	ATOH8
6.54903579553038e-24	0.373732	0.183	0.438	1.30980715910608e-20	E.3	CXCL10
1.26213989385912e-23	0.481414	0.728	0.677	2.52427978771824e-20	E.3	RPS4Y1
5.07011812053486e-22	0.935115	0.585	0.508	1.01402362410697e-18	E.3	PTGDS
1.1618760916814e-21	0.471866	0.81	0.758	2.3237521833628e-18	E.3	TGM2
3.81773286672405e-20	0.699328	0.54	0.49	7.6354657334481e-17	E.3	SMAD6
4.88078968668137e-20	1.10048	0.718	0.749	9.76157937336275e-17	E.3	FCN3
6.79838954413557e-20	0.586939	0.742	0.72	1.35967790882711e-16	E.3	PIK3R3
1.6808961175526e-18	0.311361	0.959	0.891	3.3617922351052e-15	E.3	C10orf10
6.11526009381842e-18	0.616053	0.598	0.56	1.22305201876368e-14	E.3	RRAS
1.14341557657536e-17	0.629153	0.726	0.735	2.28683115315073e-14	E.3	PPAP2A
1.8529091957702e-17	0.850023	0.641	0.584	3.70581839154039e-14	E.3	IGFBP3
3.0065833972689e-17	0.738372	0.643	0.685	6.01316679453779e-14	E.3	BTNL9
4.40340670171107e-17	0.486872	0.797	0.785	8.80681340342213e-14	E.3	CXCL2
6.32992039629376e-17	0.578789	0.718	0.71	1.26598407925875e-13	E.3	ASRGL1
1.68733968671472e-16	0.639574	0.653	0.637	3.37467937342943e-13	E.3	SLCO4A1
2.02216042267941e-16	0.733469	0.685	0.689	4.04432084535882e-13	E.3	ADGRF5
7.59085964854889e-16	0.256576	0.287	0.552	1.51817192970978e-12	E.3	FAM21A
8.29215971840041e-16	0.724314	0.629	0.672	1.65843194368008e-12	E.3	STXBP6
9.38280545058513e-16	0.588006	0.595	0.576	1.87656109011703e-12	E.3	LTBP4
1.88778705754548e-15	0.398936	0.79	0.741	3.77557411509097e-12	E.3	CXCL12
2.00550274827108e-15	0.536761	0.521	0.494	4.01100549654216e-12	E.3	PTGIS
1.96095319814948e-14	0.817402	0.508	0.512	3.92190639629896e-11	E.3	HIF3A
3.66620907449868e-14	0.698889	0.482	0.464	7.33241814899736e-11	E.3	VEGFA
1.55027349758068e-13	0.694038	0.511	0.514	3.10054699516136e-10	E.3	NDRG4
1.56487638634116e-13	0.273657	0.251	0.491	3.12975277268233e-10	E.3	IL1B
1.97578012851259e-13	0.581697	0.393	0.392	3.95156025702519e-10	E.3	MTRNR2L8
2.02314790170354e-13	0.465614	0.494	0.478	4.04629580340708e-10	E.3	TSPAN2
2.39334812405975e-13	0.656852	0.535	0.525	4.7866962481195e-10	E.3	GATA2
3.91704891084837e-13	0.531681	0.441	0.432	7.83409782169675e-10	E.3	KCNMB4
1.48495001378046e-12	0.290176	0.954	0.959	2.96990002756093e-09	E.3	HLA-DRB1
1.85701918725409e-12	0.475874	0.607	0.629	3.71403837450819e-09	E.3	NPR3
2.49259214996624e-12	0.56726	0.431	0.428	4.98518429993248e-09	E.3	FBLIM1
5.49742339066564e-11	0.522533	0.74	0.789	1.09948467813313e-07	E.3	SLC3A2
7.80076517829169e-11	0.440496	0.701	0.73	1.56015303565834e-07	E.3	F8
9.02831696847871e-11	0.525729	0.415	0.421	1.80566339369574e-07	E.3	METTL7A
1.55052197530522e-10	0.260404	0.32	0.574	3.10104395061044e-07	E.3	HLA-DQA2
4.04945057443825e-10	0.512052	0.417	0.438	8.0989011488765e-07	E.3	MXD4
4.78957550617444e-10	0.4023	0.159	0.349	9.57915101234887e-07	E.3	CYP1A1
9.52970111475824e-10	0.359169	0.256	0.446	1.90594022295165e-06	E.3	SLC2A14
1.53639414112187e-09	0.494924	0.359	0.366	3.07278828224375e-06	E.3	SOX18
2.58722249179483e-09	0.382911	0.718	0.761	5.17444498358966e-06	E.3	GAS6
2.77701208968936e-09	0.386678	0.86	0.894	5.55402417937871e-06	E.3	JUN
3.93378978900833e-09	0.390569	0.607	0.589	7.86757957801665e-06	E.3	DKK2
1.94289263807715e-08	0.501643	0.407	0.435	3.88578527615429e-05	E.3	GRASP
1.94289544347543e-08	0.455021	0.371	0.402	3.88579088695086e-05	E.3	GATA6
2.9798799491877e-08	0.602845	0.344	0.367	5.9597598983754e-05	E.3	HS6ST1
3.02634373939549e-08	0.26753	0.797	0.858	6.05268747879097e-05	E.3	CSRNP1
3.2518005139353e-08	0.385597	0.34	0.578	6.50360102787061e-05	E.3	RNF138P1
5.23188998767736e-08	0.499009	0.357	0.392	0.000104638	E.3	ELN
1.18959087261136e-07	0.558928	0.453	0.479	0.000237918	E.3	BMX
2.36377485367761e-07	0.32708	0.301	0.522	0.000472755	E.3	EIF1AY
3.3914066050107e-07	0.339197	0.246	0.286	0.000678281	E.3	ST8SIA6
4.84876538164089e-07	0.387519	0.381	0.413	0.000969753	E.3	PALLD
5.7140847818705e-07	0.289679	0.301	0.338	0.00114282	E.3	CTDSPL
7.48487569484009e-07	0.442885	0.304	0.532	0.00149698	E.3	GGTA1P
7.73938156203916e-07	0.25729	0.848	0.852	0.00154788	E.3	TOMM7
1.53517033306777e-06	0.263979	0.325	0.538	0.00307034	E.3	DDX3Y
1.84635454569025e-06	0.365438	0.432	0.454	0.00369271	E.3	ABI3BP
1.91742998727992e-06	0.314262	0.318	0.364	0.00383486	E.3	PREX1
2.65543916964209e-06	0.466495	0.547	0.601	0.00531088	E.3	PAPSS2
3.46995180841279e-06	0.51545	0.407	0.431	0.0069399	E.3	CLIC3
7.83626028441328e-06	0.459005	0.356	0.577	0.0156725	E.3	SLC6A4
8.4457246999177e-06	0.540353	0.386	0.425	0.0168914	E.3	CLDN10
8.59979039812001e-06	0.561189	0.786	0.853	0.0171996	E.3	IER2
1.2296782794392e-05	0.333154	0.485	0.53	0.0245936	E.3	LEPR
1.54580599162881e-05	0.410975	0.323	0.38	0.0309161	E.3	JADE1
2.38276836822729e-05	0.374099	0.345	0.575	0.0476554	E.3	LINC00472
3.45738070623919e-05	0.38185	0.33	0.535	0.0691476	E.3	MT1F
4.80968830152238e-05	0.316437	0.574	0.628	0.0961938	E.3	HEG1
5.7108168311711e-05	0.34345	0.513	0.586	0.114216	E.3	NFIA
5.98523604056269e-05	0.621659	0.55	0.637	0.119705	E.3	GPR146
6.76606984304307e-05	0.257461	0.655	0.694	0.135321	E.3	DDIT4
9.88245143728385e-05	0.350694	0.412	0.473	0.197649	E.3	ASAP1
0.000164278	0.403097	0.579	0.637	0.328556	E.3	F2R
0.000179607	0.296337	0.569	0.617	0.359215	E.3	RNF144B
0.000200021	0.458229	0.485	0.534	0.400043	E.3	PLAC9
0.000240331	0.404051	0.361	0.565	0.480662	E.3	PLA1A
0.000241505	0.635304	0.45	0.529	0.48301	E.3	RASL10A
0.000308533	0.339111	0.287	0.357	0.617065	E.3	GPER1
0.000325302	0.758845	0.373	0.443	0.650604	E.3	KCNQ1OT1
0.00036412	0.282789	0.622	0.672	0.728241	E.3	HIF1A
0.000382714	0.291866	0.677	0.777	0.765428	E.3	IRF1
0.000550983	0.324049	0.369	0.439	1	E.3	RBMS3
0.000697576	0.426604	0.354	0.417	1	E.3	PTPRR
0.000708802	0.277672	0.882	0.888	1	E.3	CD9
0.00075299	0.316219	0.532	0.603	1	E.3	PODXL
0.000781114	0.299869	0.303	0.374	1	E.3	GRPEL2
0.000795125	0.432769	0.337	0.525	1	E.3	CCL20
0.00140259	0.365382	0.561	0.644	1	E.3	COX7A1
0.00172098	0.342557	0.304	0.484	1	E.3	PLA2G5
0.00240403	0.339028	0.347	0.535	1	E.3	GCHFR
0.00287125	0.261763	0.333	0.407	1	E.3	HIPK2
0.00347291	0.257778	0.226	0.316	1	E.3	AHNAK2
0.00537294	0.309308	0.597	0.676	1	E.3	FLT1
0.00586687	0.376475	0.279	0.368	1	E.3	CPAMD8
0.00587238	0.260286	0.725	0.8	1	E.3	ZFP36L2
0.00748524	0.294083	0.499	0.688	1	E.3	HLA-DQB1
4.73393282245622e-112	0.479995	0.93	0.492	9.46786564491244e-109	E.4	PPP1R14A
5.248329267282e-107	0.317938	0.783	0.279	1.0496658534564e-103	E.4	CHL1
1.49897004626005e-100	0.299464	0.934	0.56	2.9979400925201e-97	E.4	KIAA1462
1.86031324293877e-98	1.02874	0.954	0.494	3.72062648587755e-95	E.4	SERPINE2
3.10678856931295e-95	0.408445	0.895	0.445	6.2135771386259e-92	E.4	GCHFR
1.86769073555413e-93	0.58769	0.932	0.473	3.73538147110827e-90	E.4	FBLN5
1.88422514532628e-81	0.943392	0.993	0.709	3.76845029065256e-78	E.4	CXCL12
8.60963550375872e-81	0.278407	0.923	0.516	1.72192710075174e-77	E.4	IL11RA
5.02133579871981e-80	0.42924	0.847	0.411	1.00426715974396e-76	E.4	CKB
8.69886156366624e-79	0.754769	0.985	0.649	1.73977231273325e-75	E.4	STMN1
1.1758150848967e-71	0.527917	0.972	0.584	2.3516301697934e-68	E.4	ANXA3
7.57171986570057e-69	0.764653	0.923	0.553	1.51434397314011e-65	E.4	PROCR
2.85188576145635e-68	0.759474	0.934	0.536	5.7037715229127e-65	E.4	DKK2
4.7070577312676e-68	0.660093	0.963	0.575	9.41411546253521e-65	E.4	F2R
6.28376349495482e-60	0.500081	0.884	0.407	1.25675269899096e-56	E.4	FBLN2
7.88037745429789e-59	0.385264	0.945	0.575	1.57607549085958e-55	E.4	NPR3
1.21206981467725e-56	0.309582	0.934	0.563	2.4241396293545e-53	E.4	AIF1L
1.22576146331137e-55	0.556368	0.987	0.698	2.45152292662273e-52	E.4	HEY1
2.66322127387812e-55	0.516566	0.8	0.368	5.32644254775623e-52	E.4	CLIC3
1.64545162488876e-54	0.328073	0.952	0.576	3.29090324977751e-51	E.4	MYLIP
2.20380716257972e-54	0.312378	0.945	0.662	4.40761432515944e-51	E.4	PLLP
1.1728196865172e-53	0.55998	0.994	0.775	2.3456393730344e-50	E.4	TMEM100
6.32670860137417e-53	0.597427	0.956	0.674	1.26534172027483e-49	E.4	KCTD12
6.39446734519848e-51	0.308181	0.928	0.501	1.2788934690397e-47	E.4	NUDT16
4.17183843606388e-48	0.448855	0.84	0.423	8.34367687212776e-45	E.4	TSPAN2
1.96434865256075e-46	0.459559	0.86	0.474	3.92869730512151e-43	E.4	PLAC9
4.00272950384795e-44	0.32002	0.998	0.886	8.0054590076959e-41	E.4	C10orf10
7.64429029236806e-44	0.277819	0.882	0.468	1.52885805847361e-40	E.4	H1FX
4.23910755872487e-43	0.369973	0.732	0.297	8.47821511744974e-40	E.4	SULF1
1.48484332044313e-42	0.364402	0.934	0.57	2.96968664088625e-39	E.4	HEG1
5.03347658942866e-42	0.522341	0.993	0.784	1.00669531788573e-38	E.4	TSC22D3
5.67053799726937e-42	0.436549	0.956	0.631	1.13410759945387e-38	E.4	GJA5
3.51426909467093e-40	0.531564	0.994	0.878	7.02853818934186e-37	E.4	SLC9A3R2
9.14524056409792e-40	0.600146	0.993	0.801	1.82904811281958e-36	E.4	GLUL
1.10496539362509e-38	0.380227	0.908	0.526	2.20993078725018e-35	E.4	LTBP4
1.61708292560748e-37	0.40194	1	0.936	3.23416585121497e-34	E.4	CLEC3B
2.41657727227172e-37	0.400898	1	0.963	4.83315454454344e-34	E.4	S100A6
1.85216074657094e-36	0.472542	0.998	0.827	3.70432149314189e-33	E.4	HERPUD1
8.55147371641562e-36	0.418159	0.879	0.567	1.71029474328312e-32	E.4	RNF144B
1.22168801129502e-34	0.264801	0.682	0.266	2.44337602259004e-31	E.4	JAG1
1.6252907968391e-34	0.471048	0.95	0.689	3.2505815936782e-31	E.4	F8
1.12426906671135e-32	0.555003	0.693	0.32	2.2485381334227e-29	E.4	PCSK5
3.05805186091196e-32	0.496198	0.976	0.714	6.11610372182392e-29	E.4	LGALS1
1.35887655864221e-31	0.359556	0.993	0.847	2.71775311728442e-28	E.4	RHOB
8.79550151251544e-31	0.311317	0.733	0.331	1.75910030250309e-27	E.4	ELN
3.55035716896204e-30	0.365423	0.691	0.318	7.10071433792408e-27	E.4	LPCAT2
9.21390426186946e-30	0.260555	0.96	0.671	1.84278085237389e-26	E.4	ASRGL1
1.45765339695936e-29	0.45824	1	0.966	2.91530679391872e-26	E.4	CLDN5
2.19666573107164e-29	0.339928	0.978	0.793	4.39333146214329e-26	E.4	ID3
2.22750648585443e-28	0.294222	0.833	0.518	4.45501297170886e-25	E.4	THSD7A
4.43418457389219e-28	0.442555	0.765	0.453	8.86836914778438e-25	E.4	CFAP36
5.41414429731073e-27	0.344896	0.965	0.702	1.08282885946215e-23	E.4	SRPX
1.1706083018921e-26	0.327471	0.919	0.625	2.34121660378421e-23	E.4	PDK4
3.12370749333586e-26	0.289762	0.884	0.549	6.24741498667171e-23	E.4	FN1
3.73013669960058e-25	0.350628	0.998	0.864	7.46027339920115e-22	E.4	CTNNAL1
1.46937822761079e-23	0.294942	0.754	0.422	2.93875645522157e-20	E.4	WNK1
5.81004775296747e-23	0.533764	0.708	0.383	1.16200955059349e-19	E.4	ATP13A3
3.30044539277327e-20	0.250034	0.949	0.697	6.60089078554653e-17	E.4	EMP3
6.50141885150444e-20	0.277328	0.996	0.869	1.30028377030089e-16	E.4	GPX3
4.64120390218327e-18	0.253159	0.779	0.453	9.28240780436654e-15	E.4	PTGIS
2.592015342718e-14	0.251035	0.651	0.337	5.184030685436e-11	E.4	PLCG2
3.17372582928558e-14	0.308611	0.64	0.342	6.34745165857116e-11	E.4	GJA4
4.38046464131614e-14	0.296769	0.59	0.239	8.76092928263227e-11	E.4	VEGFC
4.4573940193972e-14	0.330879	0.715	0.422	8.91478803879441e-11	E.4	FILIP1L
9.25486307116055e-11	0.360689	0.616	0.323	1.85097261423211e-07	E.4	IFIT1
1.57833556070551e-10	0.283861	0.991	0.897	3.15667112141101e-07	E.4	TIMP3
1.080443738091e-09	0.266339	0.533	0.215	2.16088747618199e-06	E.4	ADAMTS6
9.45842096066385e-09	0.287295	0.574	0.27	1.89168419213277e-05	E.4	CWC27
6.0197966607039e-07	0.331069	0.329	0.108	0.00120396	E.4	MFAP5
3.36980579169131e-06	0.254442	0.535	0.244	0.00673961	E.4	TPM2
1.39698759635386e-05	0.265567	0.502	0.181	0.0279398	E.4	CGNL1
0.00611198	0.280948	0.493	0.249	1	E.4	LYPD2
3.11649380832742e-164	2.91241	0.977	0.697	6.23298761665484e-161	E.5	ICAM1
1.16753489275152e-158	2.93166	0.991	0.714	2.33506978550304e-155	E.5	MT1A
4.15361040807205e-134	2.11424	0.997	0.89	8.3072208161441e-131	E.5	MT1X
2.5915856609694e-131	2.80833	0.971	0.769	5.18317132193881e-128	E.5	CXCL2
1.73744220101176e-128	1.77085	0.997	0.852	3.47488440202353e-125	E.5	MT1M
5.18295730230586e-124	1.76961	0.994	0.829	1.03659146046117e-120	E.5	MT1E
4.11019181920628e-122	2.50734	0.906	0.648	8.22038363841256e-119	E.5	BIRC3
5.62636412015537e-122	1.50173	1	0.969	1.12527282403107e-118	E.5	MT2A
7.56013890364011e-120	3.31833	0.865	0.584	1.51202778072802e-116	E.5	CSF3
6.44960829256847e-103	1.90804	0.871	0.648	1.28992165851369e-99	E.5	CX3CL1
6.29878159039454e-100	1.4183	0.956	0.792	1.25975631807891e-96	E.5	IL32
3.81464461985536e-94	1.60084	0.933	0.81	7.62928923971072e-91	E.5	C8orf4
7.43506219986003e-93	1.59049	0.906	0.61	1.48701243997201e-89	E.5	NAMPT
8.41310496495936e-93	1.56473	0.974	0.849	1.68262099299187e-89	E.5	PNRC1
6.10813737927183e-92	2.02081	0.863	0.602	1.22162747585437e-88	E.5	SOD2
4.38204562727483e-90	2.56051	0.874	0.683	8.76409125454966e-87	E.5	IL6
3.21155393134818e-87	1.2492	0.933	0.633	6.42310786269637e-84	E.5	FKBP5
3.68295171461037e-87	2.94976	0.789	0.549	7.36590342922074e-84	E.5	MED24
3.92789642523759e-83	1.53866	0.868	0.691	7.85579285047518e-80	E.5	SCGB3A1
1.33504173382305e-81	1.3575	0.991	0.946	2.6700834676461e-78	E.5	NFKBIA
7.27381837693507e-80	2.48061	0.839	0.646	1.45476367538701e-76	E.5	CCL2
1.20061496285745e-77	1.62476	0.854	0.706	2.40122992571491e-74	E.5	SCGB1A1
1.14332179782683e-74	1.00515	0.98	0.881	2.28664359565366e-71	E.5	FAM107A
1.21724743526811e-73	1.39758	0.977	0.883	2.43449487053622e-70	E.5	EMP1
1.49533479472882e-70	0.955171	0.985	0.941	2.99066958945764e-67	E.5	CEBPD
5.57143998400563e-70	1.71414	0.766	0.521	1.11428799680113e-66	E.5	TNFAIP3
4.01716407358088e-68	1.09557	0.924	0.762	8.03432814716175e-65	E.5	ARID5A
2.34199241734772e-64	2.04926	0.667	0.348	4.68398483469543e-61	E.5	CYP1B1
1.46483007028272e-63	1.68396	0.728	0.456	2.92966014056543e-60	E.5	IER3
5.22074109324625e-63	1.38785	0.868	0.752	1.04414821864925e-59	E.5	IRF1
6.48020826005335e-63	1.38162	0.795	0.625	1.29604165201067e-59	E.5	SLCO4A1
1.18538341862736e-58	1.09166	0.889	0.707	2.37076683725472e-55	E.5	PIK3R3
1.33012189746473e-56	1.03855	0.927	0.842	2.66024379492947e-53	E.5	KLF4
2.53675147835874e-55	0.878571	0.915	0.751	5.07350295671749e-52	E.5	TGM2
6.88180051362944e-54	1.65507	0.599	0.388	1.37636010272589e-50	E.5	TNFAIP2
9.19949067371407e-54	2.9711	0.708	0.579	1.83989813474281e-50	E.5	CXCL3
2.77958236100147e-51	0.86438	0.93	0.789	5.55916472200295e-48	E.5	ATP1A1
8.84988454612978e-50	0.908574	0.854	0.674	1.76997690922596e-46	E.5	DNAJA1
1.13474611181663e-49	1.95289	0.713	0.554	2.26949222363325e-46	E.5	VCAM1
9.54352360753428e-49	1.17923	0.608	0.402	1.90870472150686e-45	E.5	LACTB
3.96789897414638e-46	0.868603	0.977	0.894	7.93579794829277e-43	E.5	C10orf10
6.34501922996224e-46	0.754523	0.968	0.868	1.26900384599245e-42	E.5	YBX3
1.77612740504631e-44	1.23814	0.713	0.589	3.55225481009263e-41	E.5	TNIP1
2.48062002525277e-44	1.00958	0.825	0.65	4.96124005050554e-41	E.5	HIF1A
4.20359281039524e-44	1.30852	0.678	0.536	8.40718562079048e-41	E.5	IL15RA
8.73408055061277e-44	1.20027	0.485	0.282	1.74681611012255e-40	E.5	FGF18
6.77390553789011e-43	1.08958	0.734	0.64	1.35478110757802e-39	E.5	BCL3
1.35574434078757e-42	3.65368	0.64	0.537	2.71148868157513e-39	E.5	CXCL1
2.81631380839095e-41	1.03798	0.734	0.6	5.63262761678191e-38	E.5	NFKBIZ
1.50072801845148e-40	2.76527	0.594	0.463	3.00145603690296e-37	E.5	FSTL3
6.03241930843951e-40	1.27308	0.632	0.511	1.2064838616879e-36	E.5	NINJ1
3.55685830272541e-39	0.644709	1	0.995	7.11371660545082e-36	E.5	FTH1
3.84296737106282e-39	0.800214	0.863	0.766	7.68593474212564e-36	E.5	TPM1
3.96666706671607e-39	1.42468	0.675	0.576	7.93333413343214e-36	E.5	ISG20
4.36111715356485e-39	0.782443	0.88	0.819	8.72223430712969e-36	E.5	PPP1R15A
5.66205556690801e-39	1.00605	0.766	0.653	1.1324111133816e-35	E.5	EVA1C
9.07798061602475e-39	1.13946	0.728	0.661	1.81559612320495e-35	E.5	MT1L
4.1257843636259e-38	1.04737	0.629	0.476	8.2515687272518e-35	E.5	SSH1
3.11781126957061e-37	1.12015	0.643	0.527	6.23562253914123e-34	E.5	LIMK2
1.40005409536563e-36	0.838996	0.889	0.839	2.80010819073126e-33	E.5	IER2
2.01369797741761e-36	1.3053	0.839	0.767	4.02739595483521e-33	E.5	SOCS2
1.76971825704973e-35	0.627907	0.977	0.878	3.53943651409946e-32	E.5	GPX3
2.49930914379925e-34	0.818313	0.95	0.897	4.9986182875985e-31	E.5	NEAT1
4.70007267287376e-31	0.839635	0.763	0.653	9.40014534574753e-28	E.5	MIDN
4.94897980879069e-31	0.805908	0.69	0.528	9.89795961758138e-28	E.5	TOP1
8.66293598601874e-31	1.02373	0.635	0.54	1.73258719720375e-27	E.5	CHIC2
2.92588678076287e-30	0.78499	0.573	0.426	5.85177356152573e-27	E.5	PIK3C2B
8.40397613741993e-30	0.819724	0.813	0.717	1.68079522748399e-26	E.5	ZFAND5
9.83538562017643e-30	1.00323	0.655	0.572	1.96707712403529e-26	E.5	BAZ1A
1.3353673006449e-29	0.747924	0.816	0.719	2.6707346012898e-26	E.5	CDKN1A
1.3824375850304e-29	0.664603	0.418	0.29	2.76487517006079e-26	E.5	NFKB1
3.25722097235373e-29	0.959009	0.751	0.7	6.51444194470746e-26	E.5	CEBPB
6.499665450638e-29	0.375176	0.117	0.508	1.2999330901276e-25	E.5	SOSTDC1
1.87694328756832e-28	0.799546	0.556	0.426	3.75388657513664e-25	E.5	FURIN
1.92715214148414e-28	1.05244	0.599	0.531	3.85430428296827e-25	E.5	NFKB2
9.14670641579802e-28	0.861593	0.637	0.51	1.8293412831596e-24	E.5	ARRDC3
5.54667138990917e-27	0.830234	0.541	0.415	1.10933427798183e-23	E.5	NFATC1
7.50418421405488e-27	0.7663	0.506	0.38	1.50083684281098e-23	E.5	ADGRG1
8.02483887464015e-27	1.05423	0.848	0.737	1.60496777492803e-23	E.5	NNMT
8.1112727573421e-26	0.899494	0.649	0.575	1.62225455146842e-22	E.5	BAG3
8.69033303997948e-26	0.659058	0.623	0.503	1.7380666079959e-22	E.5	PTPN12
1.00751572832281e-25	0.594573	0.953	0.849	2.01503145664563e-22	E.5	ID1
1.48916501764085e-25	0.94227	0.363	0.268	2.97833003528171e-22	E.5	SERPINE1
4.15760082684221e-25	0.502347	0.345	0.25	8.31520165368443e-22	E.5	DENND3
4.8639099363556e-25	0.508299	0.942	0.907	9.7278198727112e-22	E.5	TIMP3
4.98121857735284e-25	0.610383	0.421	0.319	9.96243715470568e-22	E.5	REL
5.55356434004489e-25	1.0322	0.687	0.655	1.11071286800898e-21	E.5	IDO1
2.73103447971374e-24	3.08516	0.564	0.529	5.46206895942748e-21	E.5	CXCL8
6.93801936272528e-24	0.698769	0.743	0.649	1.38760387254506e-20	E.5	ITGA5
1.142368393806e-23	0.483602	0.997	0.966	2.284736787612e-20	E.5	S100A6
1.22934507789484e-23	0.494561	0.985	0.935	2.45869015578967e-20	E.5	JUNB
1.67916843360239e-22	0.96484	0.67	0.624	3.35833686720478e-19	E.5	SOX7
1.83994364629967e-22	0.956316	0.871	0.772	3.67988729259934e-19	E.5	SAT1
3.58119408368612e-22	0.901919	0.529	0.447	7.16238816737225e-19	E.5	CD44
6.38980402325664e-22	1.82967	0.57	0.543	1.27796080465133e-18	E.5	RND1
6.88223426483797e-22	0.698621	0.763	0.7	1.37644685296759e-18	E.5	RPGR
1.1363930151578e-21	0.57834	0.152	0.514	2.27278603031559e-18	E.5	UBD
2.71495363374437e-21	0.685864	0.503	0.41	5.42990726748873e-18	E.5	PELI1
3.37214814330801e-21	0.970037	0.749	0.733	6.74429628661601e-18	E.5	PPAP2A
4.94046189447044e-21	0.573717	0.728	0.726	9.88092378894087e-18	E.5	GPIHBP1
9.3893057522875e-21	0.698146	0.792	0.726	1.8778611504575e-17	E.5	EMP3
1.69675665784705e-20	0.619878	0.763	0.706	3.39351331569411e-17	E.5	ASRGL1
1.74885123856957e-20	0.896202	0.646	0.656	3.49770247713914e-17	E.5	TMEM2
2.3158228339587e-20	0.910156	0.643	0.628	4.6316456679174e-17	E.5	LDLR
7.77105335193187e-20	0.936499	0.503	0.42	1.55421067038637e-16	E.5	AKAP12
1.15161967366689e-19	0.59322	0.48	0.388	2.30323934733377e-16	E.5	SLC20A1
1.9148715689553e-19	0.586305	0.994	0.978	3.82974313791059e-16	E.5	TM4SF1
2.92821186542306e-19	0.804738	0.529	0.461	5.85642373084612e-16	E.5	VEGFA
5.12453514433377e-19	0.66427	0.45	0.361	1.02490702886675e-15	E.5	CNKSR3
5.73114019976807e-19	0.251664	0.149	0.485	1.14622803995361e-15	E.5	IL1B
9.67837256895175e-19	0.991086	0.605	0.522	1.93567451379035e-15	E.5	NCOA7
2.74844087975149e-18	0.946641	0.573	0.567	5.49688175950299e-15	E.5	RELB
3.80549531262912e-18	0.282921	0.164	0.501	7.61099062525825e-15	E.5	LCN10
5.88471685522475e-18	0.866776	0.374	0.332	1.17694337104495e-14	E.5	EHD1
1.0128285111865e-17	0.416843	0.784	0.755	2.02565702237299e-14	E.5	GADD45B
1.5408288017864e-17	0.261999	0.968	0.893	3.08165760357281e-14	E.5	SOCS3
2.31654105163374e-17	0.404445	0.143	0.494	4.63308210326749e-14	E.5	PHLDA2
2.43850003303641e-17	0.717783	0.465	0.416	4.87700006607282e-14	E.5	IER5
4.00224339149561e-17	0.541178	0.801	0.76	8.00448678299123e-14	E.5	SRSF7
4.10465312293565e-17	0.476375	0.55	0.45	8.20930624587129e-14	E.5	ITGAV
3.2043042943478e-16	0.739112	0.596	0.512	6.40860858869559e-13	E.5	PTGDS
1.08668454332954e-15	0.732261	0.655	0.657	2.17336908665908e-12	E.5	PIM3
2.13655499697762e-15	0.63702	0.485	0.441	4.27310999395524e-12	E.5	C1QTNF1
2.29887574785052e-15	0.389494	0.219	0.568	4.59775149570104e-12	E.5	CD14
2.58950925794801e-15	0.854075	0.058	0.297	5.17901851589602e-12	E.5	CCL8
5.53568499871811e-15	0.510515	0.705	0.658	1.10713699974362e-11	E.5	WWTR1
2.98822720430505e-14	0.427405	0.325	0.316	5.97645440861011e-11	E.5	TNFRSF10D
3.13252240028913e-14	1.01604	0.567	0.577	6.26504480057826e-11	E.5	ITPKC
3.7018950612329e-14	0.390744	0.266	0.266	7.40379012246579e-11	E.5	SYNJ2
6.48090089012098e-14	0.465645	0.512	0.459	1.2961801780242e-10	E.5	ASAP1
7.35818429351461e-14	0.981366	0.485	0.487	1.47163685870292e-10	E.5	STX11
9.20281451366071e-14	0.536323	0.708	0.643	1.84056290273214e-10	E.5	DDX21
1.18523110665494e-13	0.284419	0.263	0.272	2.37046221330989e-10	E.5	IFIH1
1.23084343661994e-13	0.430381	0.447	0.4	2.46168687323988e-10	E.5	SNX9
1.44508182223003e-13	0.757065	0.436	0.407	2.89016364446006e-10	E.5	KPNA2
5.47579648332409e-13	0.397922	0.728	0.578	1.09515929666482e-09	E.5	DKK2
8.60317737208106e-13	0.451192	0.184	0.508	1.72063547441621e-09	E.5	EDNRB
1.15254373152471e-12	0.455172	0.386	0.365	2.30508746304941e-09	E.5	TIPARP
1.71390865088913e-12	0.338728	0.219	0.541	3.42781730177827e-09	E.5	FAM21A
3.38349831045063e-12	0.440727	0.81	0.805	6.76699662090127e-09	E.5	EGR1
3.87535132334516e-12	0.665895	0.152	0.424	7.75070264669033e-09	E.5	CXCL10
5.30725443438397e-12	0.401595	0.69	0.661	1.06145088687679e-08	E.5	FLT1
8.07043095287753e-12	0.254478	0.164	0.465	1.61408619057551e-08	E.5	CD83
1.09393648213081e-11	0.886363	0.561	0.59	2.18787296426162e-08	E.5	UPP1
1.10968955954646e-11	0.416732	0.623	0.59	2.21937911909292e-08	E.5	PAPSS2
1.71654780407288e-11	1.34716	0.45	0.458	3.43309560814575e-08	E.5	HILPDA
2.45218187953529e-11	0.336456	0.409	0.39	4.90436375907059e-08	E.5	MTRNR2L8
2.82208876281476e-11	0.480411	0.69	0.689	5.64417752562952e-08	E.5	ADGRF5
3.12544930962369e-11	0.41646	0.175	0.441	6.25089861924738e-08	E.5	SLC2A14
3.75030658053046e-11	0.363956	0.213	0.517	7.50061316106092e-08	E.5	PMAIP1
4.63513448477568e-11	0.50419	0.626	0.67	9.27026896955137e-08	E.5	STXBP6
5.3525899897221e-11	0.760713	0.518	0.514	1.07051799794442e-07	E.5	MARCKS
5.48744076117474e-11	1.07409	0.48	0.512	1.09748815223495e-07	E.5	ZC3H12A
5.73529074009645e-11	0.788406	0.421	0.436	1.14705814801929e-07	E.5	SHB
6.24649107156009e-11	0.287706	0.246	0.564	1.24929821431202e-07	E.5	HLA-DQA2
6.25391485983723e-11	0.534646	0.251	0.276	1.25078297196745e-07	E.5	SLC7A2
6.85480281204362e-11	0.578622	0.26	0.29	1.37096056240872e-07	E.5	IL18R1
6.92707615346870e-11	0.351817	0.982	0.964	1.38541523069374e-07	E.5	ZFP36
7.32778482813082e-11	0.881161	0.541	0.566	1.46555696562616e-07	E.5	GBP1
7.91334395971883e-11	0.814246	0.547	0.58	1.58266879194377e-07	E.5	KDM6B
1.05741983630824e-10	0.264759	0.836	0.729	2.11483967261648e-07	E.5	SRPX
2.59488216036823e-10	0.347324	0.462	0.425	5.18976432073647e-07	E.5	ATP13A3
2.72196432727146e-10	0.496608	0.462	0.451	5.44392865454292e-07	E.5	B4GALT1
3.25620378946896e-10	0.496997	0.526	0.52	6.51240757893791e-07	E.5	MTRF1L
3.43581529741237e-10	0.593123	0.506	0.473	6.87163059482474e-07	E.5	BMX
8.73971502961974e-10	0.315779	0.231	0.531	1.74794300592395e-06	E.5	MT1F
1.1809242962027e-09	0.593367	0.538	0.557	2.3618485924054e-06	E.5	ETS1
1.25247395884044e-09	0.501725	0.693	0.708	2.50494791768088e-06	E.5	WARS
1.59817303124389e-09	0.47869	0.822	0.82	3.19634606248779e-06	E.5	SOX17
1.79243458105952e-09	0.353523	0.307	0.334	3.58486916211903e-06	E.5	BCR
2.01821059066871e-09	0.335887	0.231	0.521	4.03642118133741e-06	E.5	WFDC2
2.0914628920692e-09	0.875414	0.246	0.548	4.18292578413839e-06	E.5	HPGD
2.42183321426243e-09	0.438852	0.354	0.38	4.84366642852485e-06	E.5	SLC26A2
2.42551271277021e-09	1.17944	0.526	0.589	4.85102542554041e-06	E.5	CSRP2
2.65398767243164e-09	0.910183	0.585	0.65	5.30797534486329e-06	E.5	PHLDA1
3.71691894540923e-09	0.320503	0.392	0.397	7.43383789081845e-06	E.5	HIPK2
4.59413855372349e-09	0.934231	0.43	0.462	9.18827710744699e-06	E.5	CSF1
6.25926796253883e-09	0.603276	0.582	0.616	1.25185359250777e-05	E.5	ARPC5L
6.48871081092322e-09	0.380656	0.325	0.35	1.29774216218464e-05	E.5	SERPINB9
9.05557376599785e-09	0.517735	0.667	0.666	1.81111475319957e-05	E.5	PKIG
1.39857814274364e-08	0.424503	0.57	0.565	2.79715628548729e-05	E.5	RRAS
1.90775100086685e-08	0.314131	0.64	0.573	3.8155020017337e-05	E.5	LTBP4
2.2283443554255e-08	0.536085	0.409	0.434	4.45668871085099e-05	E.5	APOL6
2.82470694132678e-08	0.481732	0.482	0.475	5.64941388265356e-05	E.5	PNP
5.05440441630474e-08	0.278916	0.433	0.43	0.000101088	E.5	GRASP
6.01108518201905e-08	0.620096	0.471	0.511	0.000120222	E.5	MAP3K8
7.02081542022889e-08	0.338491	0.658	0.648	0.000140416	E.5	SLC2A3
7.80567130431902e-08	0.287268	0.342	0.371	0.000156113	E.5	ZC3HAV1
8.19691181137855e-08	0.390023	0.322	0.364	0.000163938	E.5	SBNO2
8.64435503089477e-08	0.390097	0.263	0.556	0.000172887	E.5	IL7R
9.81084063285393e-08	0.483127	0.392	0.415	0.000196217	E.5	ABL2
9.95615651076524e-08	0.382806	0.702	0.676	0.000199123	E.5	JUND
1.01778095944716e-07	0.653498	0.471	0.514	0.000203556	E.5	FGR
1.5262056608958e-07	0.81005	0.667	0.752	0.000305241	E.5	FCN3
1.69120607093112e-07	0.280465	0.246	0.529	0.000338241	E.5	IGF2BP2
2.04685733317091e-07	0.280737	0.766	0.667	0.000409371	E.5	GJA5
3.1295954592304e-07	0.355752	0.93	0.883	0.000625919	E.5	CD9
3.46483539554051e-07	0.33171	0.275	0.33	0.000692967	E.5	SPSB1
3.58377859553381e-07	0.401894	0.623	0.608	0.000716756	E.5	RNF144B
3.76994770990633e-07	0.278601	0.211	0.286	0.00075399	E.5	LOXL2
3.86279462987827e-07	0.712907	0.284	0.332	0.000772559	E.5	ANGPTL4
4.16881952728667e-07	0.313042	0.553	0.55	0.000833764	E.5	AKAP13
6.89440146827928e-07	0.949023	0.444	0.506	0.00137888	E.5	C2CD4B
7.40186393786905e-07	0.413398	0.368	0.412	0.00148037	E.5	MLKL
8.06271559701731e-07	0.284811	0.459	0.45	0.00161254	E.5	ABI3BP
9.50644844831896e-07	0.848273	0.398	0.452	0.00190129	E.5	SDC4
1.38571446738862e-06	0.297965	0.137	0.329	0.00277143	E.5	NUAK2
1.6396314109828e-06	0.666903	0.287	0.57	0.00327926	E.5	CA4
1.81147013048505e-06	0.322826	0.336	0.375	0.00362294	E.5	PCSK5
2.30757540909137e-06	0.476004	0.567	0.616	0.00461515	E.5	HES4
2.89010257481766e-06	0.490717	0.19	0.271	0.00578021	E.5	IL1RL1
3.60765049570293e-06	0.659272	0.444	0.512	0.0072153	E.5	DDX3Y
3.8363147521778e-06	0.288367	0.295	0.352	0.00767263	E.5	ZNFX1
5.29364305036379e-06	0.628342	0.538	0.589	0.0105873	E.5	HES1
1.18327710016217e-05	1.11619	0.395	0.45	0.0236655	E.5	ADAMTS4
1.27076662435906e-05	0.260352	0.143	0.418	0.0254153	E.5	BATF2
1.292059314246e-05	0.504653	0.57	0.651	0.0258412	E.5	MAFF
1.45047914321934e-05	0.334072	0.301	0.574	0.0290096	E.5	ARC
1.55748219790647e-05	0.516713	0.231	0.489	0.0311496	E.5	CLCF1
1.59567484827634e-05	0.25913	0.292	0.363	0.0319135	E.5	PREX1
1.86298434557937e-05	0.361172	0.295	0.566	0.0372597	E.5	RNF138P1
3.09363199929433e-05	0.513858	0.368	0.436	0.0618726	E.5	CDC42EP2
7.52209984758381e-05	0.454714	0.319	0.393	0.150442	E.5	PRKCE
8.6423902070535e-05	0.774971	0.456	0.539	0.172848	E.5	PLAUR
9.59189634424572e-05	0.580222	0.541	0.559	0.191838	E.5	ADAMTS1
0.000153589	0.252503	0.295	0.554	0.307178	E.5	FAM43A
0.000188622	0.268816	0.237	0.33	0.377244	E.5	SPRY4
0.000193772	0.349614	0.161	0.401	0.387544	E.5	CD274
0.000209394	0.85461	0.404	0.492	0.418788	E.5	TIFA
0.000220408	0.384724	0.541	0.583	0.440816	E.5	SERPINB1
0.000277446	0.429554	0.374	0.446	0.554892	E.5	GADD45A
0.0003048	0.991779	0.839	0.81	0.6096	E.5	TIMP1
0.000371129	0.745509	0.409	0.501	0.742257	E.5	MSX1
0.00054243	0.431623	0.287	0.376	1	E.5	EPHA2
0.000542541	0.505746	0.535	0.629	1	E.5	EFNA1
0.000620691	0.342356	0.509	0.587	1	E.5	SEMA3G
0.000631857	0.5103	0.266	0.509	1	E.5	PTGER4
0.000659926	0.278637	0.231	0.481	1	E.5	LCN6
0.000730639	0.461984	0.278	0.517	1	E.5	CCL20
0.000816346	0.271043	0.503	0.542	1	E.5	GJA1
0.000938246	0.319702	0.33	0.573	1	E.5	STC1
0.00103429	0.628876	0.348	0.44	1	E.5	GCH1
0.00125776	0.298101	0.272	0.369	1	E.5	DUSP5
0.00185467	0.497501	0.515	0.635	1	E.5	VIPR1
0.00306109	0.361069	0.409	0.496	1	E.5	GPR4
0.00383611	0.415284	0.313	0.4	1	E.5	PDLIM4
0.00468668	0.311281	0.433	0.502	1	E.5	LMO2
0.00477051	0.435189	0.237	0.353	1	E.5	F2RL3
0.00659606	0.441045	0.336	0.427	1	E.5	CLDN10
0.00732076	0.355216	0.579	0.697	1	E.5	FOSB
0.00858546	0.25192	0.436	0.521	1	E.5	NDRG4
1.73660576478613e-131	3.17511	0.947	0.65	3.47321152957226e-128	E.6	RGCC
1.23966369896901e-84	1.80647	0.893	0.681	2.47932739793801e-81	E.6	SPARC
1.77088546497301e-77	1.80383	0.728	0.405	3.54177092994601e-74	E.6	TM4SF18
3.13140720398916e-71	1.57349	0.873	0.656	6.26281440797832e-68	E.6	EMCN
4.05027265263102e-67	1.49757	0.678	0.331	8.10054530526204e-64	E.6	VWA1
4.11931836098131e-66	1.91973	0.757	0.428	8.23863672196261e-63	E.6	SPRY1
3.89944488307949e-61	1.25459	0.979	0.944	7.79888976615898e-58	E.6	SPARCL1
1.90408052481485e-57	1.95827	0.444	0.137	3.80816104962971e-54	E.6	ESM1
5.64470277694614e-46	1.65462	0.669	0.432	1.12894055538923e-42	E.6	COL4A1
4.23559975100902e-39	0.778569	0.536	0.291	8.47119950201803e-36	E.6	CD200
2.74388175258263e-38	1.24056	0.609	0.369	5.48776350516525e-35	E.6	COL4A2
3.83271074196147e-36	1.62066	0.722	0.596	7.66542148392293e-33	E.6	PLVAP
1.3257499336238e-33	1.35593	0.778	0.668	2.6514998672476e-30	E.6	YWHAH
1.66885021260251e-31	0.993104	0.497	0.285	3.33770042520501e-28	E.6	MLEC
2.2968887725249e-30	1.96477	0.447	0.283	4.59377754504979e-27	E.6	SPP1
2.14967103558182e-29	1.26286	0.547	0.377	4.29934207116364e-26	E.6	MGLL
4.07451083078273e-28	1.02089	0.737	0.637	8.14902166156546e-25	E.6	NOSTRIN
5.54812822144229e-28	0.900421	0.867	0.803	1.10962564428846e-24	E.6	CNN3
8.19654255701732e-27	1.02294	0.695	0.632	1.63930851140346e-23	E.6	ADGRL4
3.27056187019234e-26	1.90473	0.686	0.534	6.54112374038469e-23	E.6	CYR61
3.85110719371348e-26	1.14775	0.911	0.892	7.70221438742696e-23	E.6	GSN
1.25675552957578e-23	1.05655	0.624	0.527	2.51351105915155e-20	E.6	CD34
4.23527216125513e-23	1.21522	0.728	0.655	8.47054432251027e-20	E.6	CD36
9.55568815262742e-23	0.597038	0.979	0.969	1.91113763052548e-19	E.6	ACTG1
2.05829494525608e-22	0.781126	0.467	0.331	4.11658989051216e-19	E.6	F2RL3
2.44106090483361e-22	1.06703	0.642	0.553	4.88212180966722e-19	E.6	GYPC
6.59434209501188e-22	0.983475	0.68	0.646	1.31886841900238e-18	E.6	GMFG
1.35287083556507e-21	1.51954	0.737	0.605	2.70574167113014e-18	E.6	CTGF
2.93503546360575e-21	1.31272	0.417	0.255	5.8700709272115e-18	E.6	ANGPT2
3.42123477198819e-21	1.01519	0.589	0.469	6.84246954397639e-18	E.6	APOLD1
1.49684357175205e-20	0.299227	0.947	0.952	2.9936871435041e-17	E.6	EEF1G
1.59117141703698e-20	0.637876	0.441	0.327	3.18234283407396e-17	E.6	RUNDC3B
2.0369240352578e-20	0.962984	0.657	0.6	4.0738480705156e-17	E.6	TSPAN13
3.08594855077414e-19	0.988828	0.746	0.698	6.17189710154827e-16	E.6	SGK1
4.15784105196961e-19	0.972687	0.914	0.93	8.31568210393922e-16	E.6	IGFBP7
2.30832066161718e-18	1.15206	0.473	0.353	4.61664132323436e-15	E.6	INSR
2.84382567289758e-18	0.464575	0.994	0.988	5.68765134579516e-15	E.6	RPL3
3.46149209125913e-18	1.05888	0.722	0.692	6.92298418251826e-15	E.6	SFTPC
5.44140751705435e-18	0.692105	0.876	0.932	1.08828150341087e-14	E.6	A2M
6.36650261751104e-18	0.860534	0.385	0.246	1.27330052350221e-14	E.6	FSCN1
4.68001050346176e-16	0.746385	0.337	0.203	9.36002100692353e-13	E.6	ITGA1
4.71196464750958e-16	1.15386	0.527	0.421	9.42392929501916e-13	E.6	RGS3
6.28674978350841e-16	1.02351	0.503	0.376	1.25734995670168e-12	E.6	ARHGAP18
1.62311736680282e-15	1.27677	0.601	0.541	3.24623473360564e-12	E.6	CA4
2.47607764369039e-15	0.405962	0.988	0.981	4.95215528738078e-12	E.6	RPS2
8.37810141373682e-15	0.729018	0.766	0.764	1.67562028274736e-11	E.6	MARCKSL1
1.53276932384275e-14	0.350222	0.287	0.178	3.06553864768549e-11	E.6	PDGFD
1.73872879225986e-14	0.522292	0.956	0.94	3.47745758451971e-11	E.6	TUBA1B
2.81077300521094e-13	0.407128	0.97	0.978	5.62154601042188e-10	E.6	RPS4X
7.28187315259603e-13	0.601597	0.361	0.29	1.4563746305192e-09	E.6	NOV
1.10162594249573e-12	0.758596	0.503	0.498	2.20325188499147e-09	E.6	FAM101B
1.54954732371597e-12	1.05049	0.423	0.374	3.09909464743193e-09	E.6	APOD
2.18393758600897e-12	0.377727	0.272	0.176	4.36787517201794e-09	E.6	FILIP1
2.97264278226462e-12	0.364411	0.186	0.363	5.94528556452925e-09	E.6	KIT
5.93943979245508e-12	0.385877	0.959	0.95	1.18788795849102e-08	E.6	RPL12
7.09050899105291e-12	0.257318	0.382	0.283	1.41810179821058e-08	E.6	LY96
1.08748569717637e-11	0.80623	0.343	0.245	2.17497139435274e-08	E.6	SLC12A2
1.09716642471492e-11	0.282435	0.213	0.432	2.19433284942984e-08	E.6	TP53I11
2.01680891702401e-11	1.35423	0.58	0.556	4.03361783404802e-08	E.6	RBP7
3.04799922541487e-11	0.670011	0.479	0.398	6.09599845082973e-08	E.6	ABCB1
4.58389114625813e-11	1.21086	0.509	0.478	9.16778229251625e-08	E.6	EDNRB
1.10926698190643e-10	0.762925	0.447	0.377	2.21853396381285e-07	E.6	IVNS1ABP
1.58550025694908e-10	0.648079	0.627	0.611	3.17100051389816e-07	E.6	TSPAN4
2.55753153219339e-10	0.743969	0.562	0.573	5.11506306438678e-07	E.6	CFAP20
7.85354893530177e-10	0.636929	0.29	0.208	1.57070978706035e-06	E.6	PCDH12
8.44303698731912e-10	0.871505	0.399	0.312	1.68860739746382e-06	E.6	COL15A1
1.7663178655481e-09	0.47551	0.343	0.282	3.5326357310962e-06	E.6	LAMA4
2.07511216762523e-09	0.606571	0.689	0.647	4.15022433525045e-06	E.6	LMCD1
3.50024086563238e-09	1.22939	0.491	0.464	7.00048173126477e-06	E.6	ADM
4.34804613602663e-09	0.615147	0.382	0.305	8.69609227205326e-06	E.6	KDR
6.79303639483127e-09	0.288419	0.343	0.296	1.35860727896625e-05	E.6	EXOC3L2
7.04540564474329e-09	0.299122	0.799	0.852	1.40908112894866e-05	E.6	LRRC75A-AS1
8.6472232608762e-09	0.471048	0.414	0.385	1.72944465217524e-05	E.6	PDE2A
1.23049147365289e-08	0.555622	0.432	0.389	2.46098294730578e-05	E.6	MCAM
1.24855297321344e-08	0.585744	0.331	0.258	2.49710594642689e-05	E.6	IL1RL1
1.6459427879889e-08	0.735026	0.432	0.392	3.29188557597781e-05	E.6	NRP1
1.86477339416957e-08	0.287066	0.34	0.298	3.72954678833913e-05	E.6	EBF1
2.0327561075593e-08	0.555687	0.873	0.858	4.0655122151186e-05	E.6	ANXA1
2.92487452426791e-08	0.447322	0.944	0.92	5.84974904853581e-05	E.6	S100A10
2.94544209490974e-08	0.789836	0.553	0.529	5.89088418981948e-05	E.6	FAM43A
3.70515033370903e-08	0.554057	0.722	0.711	7.41030066741805e-05	E.6	CLEC2B
4.62251065677809e-08	0.370787	0.222	0.403	9.24502131355618e-05	E.6	CXCR4
5.18654504460358e-08	0.339395	0.095	0.275	0.000103731	E.6	IGFBP5
6.50152811830335e-08	0.48184	0.222	0.363	0.000130031	E.6	FAM84A
8.31809141987341e-08	0.48034	0.444	0.428	0.000166362	E.6	FAM13C
8.75157005899416e-08	0.521886	0.63	0.651	0.000175031	E.6	DLC1
1.09855200245797e-07	0.285516	0.32	0.498	0.00021971	E.6	APLNR
1.29099804167646e-07	0.423052	0.808	0.802	0.0002582	E.6	LMNA
1.3402799805234e-07	0.520317	0.376	0.305	0.000268056	E.6	RAI14
4.59980876396119e-07	0.689575	0.464	0.461	0.000919962	E.6	C11orf96
6.34365382024757e-07	0.700326	0.618	0.608	0.00126873	E.6	DUSP6
8.30485420001245e-07	0.565997	0.515	0.488	0.00166097	E.6	FAM167B
9.85542068297594e-07	0.897103	0.364	0.503	0.00197108	E.6	ADRB1
1.23179783636561e-06	0.725054	0.503	0.486	0.0024636	E.6	CXorf36
2.92386419357435e-06	0.44237	0.331	0.287	0.00584773	E.6	LAMC1
3.88262226837574e-06	0.273912	0.302	0.477	0.00776524	E.6	MYLK
3.98347451823217e-06	0.612539	0.376	0.568	0.00796695	E.6	STC1
4.10016586563027e-06	0.628448	0.521	0.541	0.00820033	E.6	COTL1
4.16249534144985e-06	0.687472	0.778	0.812	0.00832499	E.6	TUBA1A
5.08435478670332e-06	0.264437	0.938	0.963	0.0101687	E.6	RPL10A
7.34524924316121e-06	0.252785	0.198	0.352	0.0146905	E.6	HIC1
8.21557014370325e-06	0.338611	0.843	0.867	0.0164311	E.6	ITM2A
1.58846849428336e-05	0.459188	0.882	0.888	0.0317694	E.6	TSC22D1
2.21642151344827e-05	0.530092	0.766	0.777	0.0443284	E.6	KLF6
2.92088350923175e-05	0.316849	0.393	0.564	0.0584177	E.6	PTP4A3
3.53904319724728e-05	0.316679	0.642	0.699	0.0707809	E.6	SNHG5
4.10813829933004e-05	0.551479	0.512	0.499	0.0821628	E.6	LDHB
5.50360363235111e-05	0.291837	0.385	0.381	0.110072	E.6	CD79B
7.85699305346949e-05	0.255656	0.204	0.35	0.15714	E.6	CREB5
9.35444669123779e-05	0.753012	0.778	0.808	0.187089	E.6	IL32
0.000112617	0.537795	0.76	0.761	0.225234	E.6	RAMP3
0.000113566	0.432922	0.571	0.559	0.227132	E.6	MAP1LC3B
0.000210376	0.445828	0.669	0.617	0.420752	E.6	MYC
0.00030347	0.498117	0.257	0.197	0.606941	E.6	RASGRP3
0.000339911	0.395468	0.328	0.331	0.679822	E.6	TMEM37
0.000374404	0.959024	0.441	0.487	0.748809	E.6	CA2
0.000413083	0.27359	0.29	0.44	0.826166	E.6	NEURL1B
0.000429866	0.276908	0.367	0.354	0.859733	E.6	ODC1
0.000772273	0.63719	0.444	0.489	1	E.6	TPPP3
0.00092784	0.261177	0.314	0.298	1	E.6	PKP4
0.0010265	0.611296	0.491	0.531	1	E.6	ADM5
0.00104351	0.35069	0.349	0.504	1	E.6	COL6A2
0.00131655	0.460816	0.556	0.569	1	E.6	CTNNB1
0.00132715	0.62974	0.473	0.505	1	E.6	TSPAN15
0.00136993	0.643391	0.34	0.33	1	E.6	PDGFB
0.00146072	0.47175	0.55	0.606	1	E.6	SIK1
0.00146528	0.345323	0.293	0.466	1	E.6	INHBB
0.00160245	0.631506	0.296	0.297	1	E.6	TNFAIP8L1
0.00217395	0.664805	0.509	0.56	1	E.6	ITGA6
0.00225679	0.467626	0.751	0.765	1	E.6	CRIP1
0.00233964	0.413974	0.604	0.645	1	E.6	HSPG2
0.00245059	0.545409	0.453	0.457	1	E.6	LXN
0.00263882	0.333972	0.26	0.388	1	E.6	SLC26A2
0.00282263	0.41324	0.524	0.516	1	E.6	LITAF
0.00285262	0.58836	0.651	0.672	1	E.6	MYL9
0.00293003	0.321903	0.302	0.265	1	E.6	GNG2
0.00300143	0.455745	0.583	0.618	1	E.6	LYZ
0.00343666	0.416734	0.272	0.209	1	E.6	LY6H
0.00390521	0.288798	0.204	0.333	1	E.6	SPRY4
0.00413027	0.435834	0.314	0.451	1	E.6	STC2
0.00486349	0.516071	0.411	0.433	1	E.6	NES
0.00496046	0.42399	0.263	0.263	1	E.6	THY1
0.00497534	0.548754	0.367	0.511	1	E.6	DNASE1L3
0.00535284	0.298471	0.275	0.277	1	E.6	SERPINE1
0.00567586	0.717206	0.467	0.575	1	E.6	FABP4
0.00586181	0.471835	0.672	0.733	1	E.6	CYB5A
0.00812165	0.410477	0.55	0.599	1	E.6	SWAP70
0.00885611	0.297577	0.29	0.301	1	E.6	PXDN
0.00960351	0.269097	0.314	0.316	1	E.6	TSHZ2
5.35339215659027e-176	3.89393	0.973	0.577	1.07067843131805e-172	E.7	ACKR1
1.59356063748452e-145	1.58604	0.979	0.733	3.18712127496903e-142	E.7	GAS5
3.3532245474283e-144	1.61442	0.958	0.67	6.7064490948566e-141	E.7	SNHG5
3.28914278425084e-143	2.59185	0.936	0.412	6.57828556850168e-140	E.7	SPRY1
4.96838367151536e-130	1.306	0.994	0.981	9.93676734303071e-127	E.7	RPS2
8.21660948767246e-130	1.14847	1	0.993	1.64332189753449e-126	E.7	RPS18
2.62232851476412e-128	1.16963	1	0.988	5.24465702952824e-125	E.7	RPL3
2.31569867062885e-127	1.15333	1	0.989	4.63139734125769e-124	E.7	RPS6
1.6176046519701e-124	1.2116	0.997	0.976	3.2352093039402e-121	E.7	RPS4X
1.34081696291492e-120	1.22979	0.997	0.947	2.68163392582985e-117	E.7	RPL12
3.69362230030794e-118	1.13932	0.982	0.835	7.38724460061588e-115	E.7	LRRC75A-AS1
5.9138910425633e-117	0.897513	0.994	0.948	1.18277820851266e-113	E.7	EEF1G
6.10245714734129e-117	1.44308	0.997	0.922	1.22049142946826e-113	E.7	IGFBP7
4.12192072028306e-110	0.910976	1	0.984	8.24384144056612e-107	E.7	RPS3A
2.79376524353147e-107	0.912948	0.997	0.999	5.58753048706293e-104	E.7	RPL10
2.19352734683963e-105	1.93604	0.982	0.8	4.38705469367925e-102	E.7	ADIRF
6.22729519882051e-104	1.9017	0.855	0.479	1.2454590397641e-100	E.7	TMEM70
2.42995524856864e-100	0.936032	1	0.982	4.85991049713728e-97	E.7	RPL7
4.06553934696755e-97	0.847265	1	0.99	8.13107869393511e-94	E.7	RPL13
1.61306085694416e-95	1.39062	0.839	0.4	3.22612171388833e-92	E.7	ACTN1
3.37942407018891e-94	0.897283	0.997	0.976	6.75884814037783e-91	E.7	RPS3
1.62542917270559e-92	2.32028	0.945	0.719	3.25085834541117e-89	E.7	CLU
1.08745863992184e-90	1.17653	0.724	0.329	2.17491727984368e-87	E.7	ZNF385D
1.65691599878283e-90	1.15725	0.73	0.33	3.31383199756565e-87	E.7	TPD52L1
1.273735574639e-89	1.67168	0.724	0.351	2.547471149278e-86	E.7	CCL14
1.99658149306046e-88	1.48351	0.909	0.579	3.99316298612093e-85	E.7	PLVAP
2.45744649876001e-86	2.01348	0.736	0.228	4.91489299752002e-83	E.7	POSTN
5.16642179699637e-86	0.822308	0.997	0.974	1.03328435939927e-82	E.7	RPS9
1.92130203871203e-84	1.23767	0.973	0.754	3.84260407742407e-81	E.7	HSPB1
5.24133490429159e-84	1.15567	0.703	0.28	1.04826698085832e-80	E.7	TSHZ2
1.08082972946134e-83	0.901763	0.994	0.957	2.16165945892268e-80	E.7	RPL10A
2.50394609720707e-83	0.813017	1	0.98	5.00789219441413e-80	E.7	RPS12
2.77916380980852e-81	1.07573	0.655	0.287	5.55832761961705e-78	E.7	OLFM1
1.50403903289928e-80	1.21045	0.894	0.567	3.00807806579855e-77	E.7	PRCP
1.30946275352653e-79	0.686162	1	0.99	2.61892550705307e-76	E.7	RPS14
2.65017110186227e-79	3.54184	0.736	0.471	5.30034220372454e-76	E.7	SELE
7.17178224146245e-79	1.26388	0.864	0.554	1.43435644829249e-75	E.7	SNCG
7.71126595800927e-79	0.947845	0.979	0.904	1.54225319160185e-75	E.7	RPLP0
2.61677420781051e-78	0.794055	0.991	0.956	5.23354841562102e-75	E.7	RPL7A
7.66204121560107e-78	1.45531	0.812	0.449	1.53240824312021e-74	E.7	APOLD1
9.78444732229452e-78	1.47343	0.912	0.595	1.95688946445891e-74	E.7	MYC
1.15694204416537e-77	0.980534	0.955	0.815	2.31388408833075e-74	E.7	HLA-DRB5
2.703625841302e-76	1.09677	0.794	0.459	5.40725168260401e-73	E.7	CXorf36
3.89906435258228e-76	1.26894	0.945	0.786	7.79812870516457e-73	E.7	CST3
5.03182496215689e-74	1.4219	0.77	0.33	1.00636499243138e-70	E.7	PLAT
1.87818406903263e-72	1.22345	0.773	0.518	3.75636813806525e-69	E.7	COTL1
1.48637442923399e-70	0.8428	0.621	0.252	2.97274885846798e-67	E.7	RHOU
1.14209377960099e-68	1.12663	0.976	0.893	2.28418755920198e-65	E.7	SOCS3
6.50649654553644e-66	0.831977	0.712	0.329	1.30129930910729e-62	E.7	VWA1
1.71154014282911e-64	0.781433	0.967	0.895	3.42308028565821e-61	E.7	RPL4
1.36946867828865e-63	1.09964	0.939	0.757	2.73893735657731e-60	E.7	NPC2
1.63208092636085e-63	1.21186	0.842	0.5	3.2641618527217e-60	E.7	NCOA7
2.23424910562824e-63	0.741316	0.627	0.261	4.46849821125649e-60	E.7	LY96
8.73749352290631e-63	0.832137	0.921	0.652	1.74749870458126e-59	E.7	EMCN
5.93777435420953e-62	1.13544	0.845	0.581	1.18755487084191e-58	E.7	UGCG
2.6454215266334e-61	0.658507	0.542	0.208	5.29084305326681e-58	E.7	PERP
4.93333047595621e-60	0.970392	0.885	0.615	9.86666095191243e-57	E.7	ADGRL4
1.66411472250544e-59	0.896767	0.861	0.626	3.32822944501089e-56	E.7	NOSTRIN
5.45188024270467e-59	0.749534	1	0.942	1.09037604854093e-55	E.7	SPARCL1
7.24181283036259e-59	0.814868	0.639	0.364	1.44836256607252e-55	E.7	PDE2A
4.93984756568056e-58	0.841571	0.964	0.795	9.87969513136111e-55	E.7	CNN3
7.5494203163022e-57	0.802136	0.958	0.83	1.50988406326044e-53	E.7	HLA-DPB1
1.37975565785518e-56	1.90608	0.688	0.45	2.75951131571036e-53	E.7	C7
2.9166084462416e-56	1.1708	0.891	0.713	5.8332168924832e-53	E.7	CDKN1A
8.52044385879047e-56	0.755203	0.609	0.285	1.70408877175809e-52	E.7	CD200
2.70416922822077e-54	0.750592	0.697	0.408	5.40833845644154e-51	E.7	TM4SF18
1.11734983483143e-52	0.800977	0.8	0.473	2.23469966966285e-49	E.7	LDHB
1.45175932313197e-52	0.905225	0.979	0.726	2.90351864626394e-49	E.7	NNMT
1.898166809964e-51	1.13607	0.733	0.557	3.796333619928e-48	E.7	TRIB1
4.66404215036086e-51	0.842481	0.633	0.387	9.32808430072171e-48	E.7	RASA4
1.0306514002935e-50	0.642443	0.991	0.951	2.06130280058699e-47	E.7	GAPDH
1.94508828423012e-50	0.742734	0.682	0.499	3.89017656846023e-47	E.7	LRRC70
1.00656208272247e-49	0.402013	0.394	0.119	2.01312416544494e-46	E.7	SNCA
4.63528239451246e-49	0.781868	0.788	0.563	9.27056478902491e-46	E.7	IGFBP2
5.14190193963892e-49	1.80423	0.624	0.334	1.02838038792778e-45	E.7	FABP5
7.1824695978466e-49	0.786693	1	0.988	1.43649391956932e-45	E.7	CD74
1.03455340138481e-47	0.814034	0.755	0.45	2.06910680276961e-44	E.7	CFI
1.13563093782941e-47	0.694267	0.967	0.887	2.27126187565882e-44	E.7	HLA-DPA1
1.30209932338076e-47	1.37695	0.673	0.424	2.60419864676153e-44	E.7	ADAMTS4
2.59206473436285e-47	0.977406	0.821	0.642	5.18412946872569e-44	E.7	PIM3
3.03049171316819e-47	0.749623	0.985	0.933	6.06098342633637e-44	E.7	HLA-DRA
7.82255897681052e-47	0.356992	0.445	0.209	1.5645117953621e-43	E.7	HSD3B7
1.52488466402931e-46	0.653212	0.576	0.356	3.04976932805863e-43	E.7	TESC
2.04474172761642e-46	0.327433	0.436	0.172	4.08948345523284e-43	E.7	CCNG2
9.62141654742813e-45	0.991702	0.785	0.494	1.92428330948563e-41	E.7	DUSP23
1.04818529908488e-44	0.750361	0.806	0.595	2.09637059816977e-41	E.7	TSPAN4
2.89788870705017e-44	0.787898	0.458	0.142	5.79577741410034e-41	E.7	SESN3
7.77855752593598e-44	0.719531	0.924	0.749	1.5557115051872e-40	E.7	MARCKSL1
1.83877139214724e-43	0.973627	0.733	0.496	3.67754278429448e-40	E.7	LITAF
2.2673326737503e-43	0.451056	0.448	0.191	4.53466534750061e-40	E.7	LRRC1
2.8930694573567e-43	0.895051	0.727	0.586	5.78613891471341e-40	E.7	HLA-DQA1
5.23225047617285e-43	0.741034	0.879	0.697	1.04645009523457e-39	E.7	CLEC2B
6.28944707861421e-43	0.466957	0.518	0.241	1.25788941572284e-39	E.7	CDA
2.78020639932714e-42	0.802485	0.77	0.625	5.56041279865427e-39	E.7	SLC25A25
4.55913753764924e-42	0.650857	0.791	0.636	9.11827507529848e-39	E.7	GMFG
1.27768822525136e-41	0.66018	0.709	0.58	2.55537645050272e-38	E.7	C4orf32
3.34744784084782e-41	0.792549	0.876	0.629	6.69489568169565e-38	E.7	SLC2A3
1.25755811915251e-40	0.81396	0.745	0.469	2.51511623830502e-37	E.7	XIST
2.02853086509242e-40	0.722838	0.93	0.78	4.05706173018485e-37	E.7	LGALS3
3.40518841411519e-40	0.549225	0.582	0.309	6.81037682823039e-37	E.7	FKBP11
1.20377522193004e-39	0.789795	0.73	0.448	2.40755044386008e-36	E.7	ADAMTS9
6.39395244520605e-39	0.784337	0.858	0.632	1.27879048904121e-35	E.7	LMCD1
1.69048885706778e-38	0.854014	0.842	0.567	3.38097771413556e-35	E.7	NDRG1
6.94758337849186e-38	1.88456	0.809	0.69	1.38951667569837e-34	E.7	IL6
1.68454269820442e-37	0.683952	0.567	0.413	3.36908539640885e-34	E.7	RBP5
3.00629304786063e-37	0.635851	0.715	0.59	6.01258609572126e-34	E.7	SIK1
3.16292983931419e-37	0.780898	0.664	0.462	6.32585967862838e-34	E.7	HAPLN3
1.73736123797692e-36	1.26114	0.821	0.533	3.47472247595385e-33	E.7	ADAMTS1
7.75923301726481e-36	0.561173	0.997	0.967	1.55184660345296e-32	E.7	ACTG1
1.26064682959744e-35	0.834209	0.785	0.637	2.52129365919489e-32	E.7	DLC1
1.46552249601687e-35	0.584005	0.967	0.829	2.93104499203375e-32	E.7	NPM1
6.49840368463773e-35	0.837883	0.558	0.282	1.29968073692755e-31	E.7	FAM213A
6.57983433403234e-35	0.529673	0.545	0.366	1.31596686680647e-31	E.7	CD79B
2.17050860656876e-34	0.430251	1	0.99	4.34101721313751e-31	E.7	RPS27
3.39327299326241e-34	0.761621	0.748	0.528	6.78654598652483e-31	E.7	RCAN1
9.04439188869943e-34	0.910087	0.815	0.642	1.80887837773988e-30	E.7	BHLHE40
1.77279618638148e-33	0.3721	0.33	0.131	3.54559237276296e-30	E.7	RSPO3
1.89657001648035e-33	0.756605	0.509	0.244	3.7931400329607e-30	E.7	MMRN1
5.13025080075213e-33	0.713658	0.77	0.503	1.02605016015043e-29	E.7	CD55
1.76195439698235e-32	0.575119	0.773	0.484	3.5239087939647e-29	E.7	HSPD1
1.48038581805844e-31	0.604475	0.548	0.312	2.96077163611688e-28	E.7	FAM198B
2.02133475399458e-31	0.466238	0.479	0.318	4.04266950798915e-28	E.7	CADM3-AS1
2.31789335779519e-31	0.509857	0.473	0.277	4.63578671559038e-28	E.7	KRT18
3.75392522066603e-31	0.620617	0.8	0.565	7.50785044133206e-28	E.7	ZFAS1
4.2009080709926e-31	0.709219	0.618	0.377	8.4018161419852e-28	E.7	BACE2
4.58207272551325e-31	0.981723	0.461	0.282	9.1641454510265e-28	E.7	SPP1
4.85736424437377e-31	0.883516	0.797	0.609	9.71472848874755e-28	E.7	SOD2
5.27540417021101e-31	0.450089	0.448	0.219	1.0550808340422e-27	E.7	YPEL2
8.37566964484248e-31	0.830145	0.664	0.429	1.6751339289685e-27	E.7	MPZL2
2.26326651148403e-30	0.652783	0.618	0.479	4.52653302296805e-27	E.7	FAM167B
4.86979807874733e-30	0.745412	0.782	0.612	9.73959615749466e-27	E.7	MAT2A
5.43011458097258e-30	0.783566	0.845	0.749	1.08602291619452e-26	E.7	GADD45B
1.39819353556451e-29	0.595571	0.533	0.408	2.79638707112901e-26	E.7	CPVL
3.16483639604358e-29	0.677143	0.518	0.384	6.32967279208715e-26	E.7	MEOX2
3.32298196962175e-29	0.424186	0.467	0.306	6.64596393924349e-26	E.7	ANKRD29
3.53625682623443e-29	0.580861	0.639	0.373	7.07251365246885e-26	E.7	NRP1
3.58289680334836e-29	0.680931	0.794	0.677	7.16579360669673e-26	E.7	FOSB
8.02881808959098e-29	0.649309	0.752	0.528	1.6057636179182e-25	E.7	CYR61
1.84424039871103e-28	0.857878	0.612	0.52	3.68848079742207e-25	E.7	ADM5
2.78697716840503e-28	0.604978	0.482	0.251	5.57395433681005e-25	E.7	CPXM2
2.89600470300648e-28	0.638451	0.652	0.515	5.79200940601296e-25	E.7	SPHK1
3.69428080852611e-28	0.638346	0.988	0.964	7.38856161705221e-25	E.7	ZFP36
4.21759610236751e-28	0.769451	0.591	0.464	8.43519220473502e-25	E.7	NR4A2
5.80140427298207e-28	0.686203	0.564	0.418	1.16028085459641e-24	E.7	EGR3
1.96860322118903e-27	0.663777	0.879	0.75	3.93720644237806e-24	E.7	RAMP3
2.11743641808661e-27	0.351041	0.9	0.681	4.23487283617321e-24	E.7	SPARC
2.34012137967266e-27	0.486199	0.97	0.861	4.68024275934532e-24	E.7	ANXA2
2.3906356018545e-27	0.374423	0.464	0.313	4.781271203709e-24	E.7	PFKFB3
3.32575227941227e-27	0.519741	0.427	0.255	6.65150455882454e-24	E.7	ADAM23
4.03558068272694e-27	0.35812	0.379	0.241	8.07116136545388e-24	E.7	CH25H
7.01817693635008e-27	0.598037	0.521	0.389	1.40363538727002e-23	E.7	MEOX1
1.57329536946395e-25	0.443258	0.461	0.313	3.1465907389279e-22	E.7	CRHBP
2.58520818372244e-25	0.486723	0.485	0.282	5.17041636744488e-22	E.7	PKP4
4.14157901699258e-25	0.603312	0.603	0.382	8.28315803398516e-22	E.7	LIMS1
4.42812292446719e-25	0.550562	0.567	0.488	8.85624584893437e-22	E.7	IGLL5
5.93744443560724e-25	1.04592	0.518	0.413	1.18748888712145e-21	E.7	RGS16
1.63559702171908e-24	1.07213	0.633	0.537	3.27119404343816e-21	E.7	RND1
1.67040987016254e-24	0.365692	0.445	0.288	3.34081974032507e-21	E.7	EBF1
3.47540643076423e-24	0.387669	0.542	0.344	6.95081286152846e-21	E.7	DUSP5
5.31218009400412e-24	0.432144	0.988	0.956	1.06243601880082e-20	E.7	HLA-DRB1
5.49337863965705e-24	0.459803	0.361	0.16	1.09867572793141e-20	E.7	ZNF521
5.65200334447635e-24	0.554112	0.706	0.564	1.13040066889527e-20	E.7	ITPKC
7.00466181242551e-24	0.890848	0.542	0.33	1.4009323624851e-20	E.7	ARID5B
7.96824266361184e-24	0.653146	0.503	0.393	1.59364853272237e-20	E.7	CYTL1
1.12697591431116e-23	0.632279	0.53	0.454	2.25395182862231e-20	E.7	CYSLTR1
1.44812144588332e-23	0.548826	0.688	0.456	2.89624289176664e-20	E.7	PNP
7.20323584652753e-23	0.50325	0.585	0.514	1.44064716930551e-19	E.7	CMAHP
8.46294997922465e-23	0.290517	0.561	0.474	1.69258999584493e-19	E.7	JCHAIN
9.6320051403899e-23	0.557221	0.773	0.597	1.92640102807798e-19	E.7	RAB13
1.40616421681718e-22	0.351068	0.291	0.137	2.81232843363436e-19	E.7	LDLRAD3
1.55424473912554e-22	0.565629	0.43	0.314	3.10848947825109e-19	E.7	GPM6A
1.89751989216847e-22	0.254003	0.594	0.373	3.79503978433693e-19	E.7	MGLL
3.02839452585799e-22	0.464241	0.527	0.389	6.05678905171598e-19	E.7	SMAD1
4.04327079018145e-22	0.30056	0.376	0.21	8.0865415803629e-19	E.7	TPBG
4.48044557525418e-22	0.548769	0.994	0.934	8.96089115050835e-19	E.7	JUNB
6.47656528375568e-22	0.473308	0.655	0.494	1.29531305675114e-18	E.7	MAP3K8
7.98062072238939e-22	0.407114	0.455	0.263	1.59612414447788e-18	E.7	NET1
8.39844147980176e-22	0.759992	0.588	0.493	1.67968829596035e-18	E.7	C2CD4B
9.4688488803998e-22	0.521409	0.588	0.532	1.89376977607996e-18	E.7	HLA-DQA2
1.08250695093956e-21	0.638418	0.93	0.79	2.16501390187911e-18	E.7	LMNA
1.52152317106181e-21	0.727075	0.564	0.394	3.04304634212363e-18	E.7	TGFBR3
1.53467282823967e-21	0.729187	0.697	0.528	3.06934565647935e-18	E.7	TNFAIP3
2.88724829642856e-21	0.587964	0.906	0.796	5.77449659285712e-18	E.7	EGR1
2.91333783809046e-21	0.535278	0.582	0.384	5.82667567618091e-18	E.7	SHC1
3.20091383705751e-21	0.930671	0.53	0.464	6.40182767411502e-18	E.7	LRG1
3.46787441705546e-21	0.472413	0.642	0.464	6.93574883411092e-18	E.7	IMPDH2
5.51028640653148e-21	0.977542	0.545	0.494	1.1020572813063e-17	E.7	CCL23
1.21562647989696e-20	0.535786	0.782	0.646	2.43125295979392e-17	E.7	TUBB6
1.84310430881773e-20	0.417827	0.697	0.586	3.68620861763546e-17	E.7	NUPR1
2.06959425266891e-20	0.587945	0.533	0.327	4.13918850533781e-17	E.7	AKR1C3
5.83356657462318e-20	0.35756	0.455	0.316	1.16671331492464e-16	E.7	BDKRB2
7.66874939053378e-20	0.484627	0.506	0.306	1.53374987810676e-16	E.7	EGLN1
7.76825846272458e-20	0.457425	0.47	0.377	1.55365169254492e-16	E.7	CCDC178
1.04591267949497e-19	0.25862	0.406	0.272	2.09182535898994e-16	E.7	HOXD8
1.77899450246219e-19	0.433087	0.836	0.618	3.55798900492438e-16	E.7	NAMPT
2.29153541594192e-19	0.406367	0.288	0.144	4.58307083188384e-16	E.7	EPB41L3
2.43129143068504e-19	0.380609	0.403	0.259	4.86258286137009e-16	E.7	LHX6
2.63056032032519e-19	0.709748	0.561	0.517	5.26112064065038e-16	E.7	BRE-AS1
3.15046713708634e-19	0.325652	0.47	0.313	6.30093427417267e-16	E.7	CITED2
3.7804921143687e-19	1.00995	0.676	0.558	7.5609842287374e-16	E.7	VCAM1
3.88088062405674e-19	1.50144	0.542	0.495	7.76176124811348e-16	E.7	DNASE1L3
5.65498811086665e-19	0.691883	0.624	0.567	1.13099762217333e-15	E.7	PIM1
6.01472761636975e-19	0.413743	0.473	0.301	1.20294552327395e-15	E.7	ASPH
7.28213282244423e-19	0.724881	0.709	0.623	1.45642656448885e-15	E.7	NR4A1
7.93908948956458e-19	0.311415	0.506	0.376	1.58781789791292e-15	E.7	NTN4
1.47832324962965e-18	1.37106	0.703	0.659	2.95664649925929e-15	E.7	CCL2
2.72911480132788e-18	0.671975	0.676	0.507	5.45822960265576e-15	E.7	ARRDC3
2.95458767880391e-18	0.507678	0.542	0.502	5.90917535760783e-15	E.7	TPSB2
8.58221722768417e-18	0.386651	0.718	0.655	1.71644344553683e-14	E.7	HLA-DQB1
1.14935372448171e-17	0.560153	0.603	0.432	2.29870744896342e-14	E.7	IL1R1
1.23490590236507e-17	0.478177	0.621	0.423	2.46981180473014e-14	E.7	GADD45A
1.26702170275161e-17	0.676419	0.482	0.305	2.53404340550322e-14	E.7	COL15A1
2.26088443375512e-17	0.291274	0.391	0.292	4.52176886751024e-14	E.7	GGT5
6.0133611328865e-17	0.397116	0.63	0.496	1.2026722265773e-13	E.7	CREM
7.73768658812678e-17	0.375211	0.973	0.918	1.54753731762536e-13	E.7	S100A10
9.49622958975481e-17	0.582388	0.742	0.565	1.89924591795096e-13	E.7	SERPINB1
1.66482908541061e-16	0.362287	0.673	0.569	3.32965817082122e-13	E.7	KDM6B
2.40693699377945e-16	0.512573	0.497	0.441	4.81387398755891e-13	E.7	EGR2
7.45648518733494e-16	0.267499	0.385	0.299	1.49129703746699e-12	E.7	CACHD1
8.43087258952867e-16	0.490781	0.785	0.633	1.68617451790573e-12	E.7	ZFP36L1
1.0671507171289e-15	0.304476	0.282	0.131	2.13430143425779e-12	E.7	PGM5
1.12771373281606e-15	0.386246	0.403	0.249	2.25542746563211e-12	E.7	NR2F2
1.73873536970842e-15	0.516389	0.427	0.254	3.47747073941684e-12	E.7	ANGPT2
2.48337109286471e-15	0.427722	0.367	0.213	4.96674218572943e-12	E.7	MYRIP
4.045253975125e-15	0.548407	0.627	0.587	8.09050795025e-12	E.7	ATF3
6.4195987658856e-15	0.306909	0.573	0.471	1.28391975317712e-11	E.7	IRF2BPL
1.11753723977602e-14	0.432999	0.355	0.247	2.23507447955204e-11	E.7	RGS2
1.19715485089522e-14	0.788124	0.63	0.543	2.39430970179045e-11	E.7	CTSC
1.75519424541327e-14	0.495124	0.873	0.751	3.51038849082655e-11	E.7	THBD
1.95244222400189e-14	0.419517	0.955	0.888	3.90488444800378e-11	E.7	GSN
2.72351922561301e-14	0.62878	0.742	0.605	5.44703845122602e-11	E.7	CTGF
2.8293398809733e-14	0.379276	0.658	0.541	5.65867976194659e-11	E.7	HMGB2
5.48630159800249e-14	0.737758	0.982	0.947	1.0972603196005e-10	E.7	NFKBIA
6.41930825488622e-14	0.327773	0.406	0.335	1.28386165097724e-10	E.7	HLF
7.09931180400303e-14	0.352434	0.424	0.34	1.41986236080061e-10	E.7	CBR3
7.8680824930591e-14	0.429679	0.521	0.467	1.57361649861182e-10	E.7	DNAJB2
8.59627501914362e-14	0.311493	0.455	0.408	1.71925500382872e-10	E.7	RNF122
1.78485013050742e-13	0.305463	0.524	0.361	3.56970026101483e-10	E.7	MCTP1
4.8369580959218e-13	0.488055	0.661	0.543	9.6739161918436e-10	E.7	PCDH17
4.9087064880316e-13	0.374932	0.491	0.413	9.8174129760632e-10	E.7	SNAI1
5.11065073365912e-13	0.377285	0.594	0.455	1.02213014673182e-09	E.7	RFK
5.91797927242708e-13	0.469678	0.491	0.353	1.18359585448542e-09	E.7	NUAK1
5.96978382041563e-13	0.327394	0.509	0.369	1.19395676408313e-09	E.7	ITPR1
7.4386971025138e-13	0.284703	0.794	0.653	1.48773942050276e-09	E.7	TGFBR2
9.49481188296433e-13	0.350515	0.658	0.567	1.89896237659287e-09	E.7	RELL1
9.85364930847573e-13	0.28536	0.397	0.341	1.97072986169515e-09	E.7	UBTD1
1.33370067094734e-12	0.452203	0.488	0.343	2.66740134189468e-09	E.7	FOXC1
1.48520065013546e-12	0.300045	0.412	0.28	2.97040130027093e-09	E.7	LAMC1
1.89198893682866e-12	0.290969	0.691	0.571	3.78397787365732e-09	E.7	BAG3
2.00696041974785e-12	0.445369	0.494	0.434	4.0139208394957e-09	E.7	NFATC2
2.34231847671188e-12	0.395403	0.606	0.552	4.68463695342376e-09	E.7	RALGDS
4.086641910597e-12	0.281548	0.767	0.693	8.173283821194e-09	E.7	EPHX1
4.5124518414418e-12	0.494	0.658	0.581	9.02490368288359e-09	E.7	UPP1
4.77250871297914e-12	0.345999	0.627	0.567	9.54501742595828e-09	E.7	CFAP20
4.9074908253202e-12	0.334615	0.682	0.566	9.8149816506404e-09	E.7	KLF10
5.44116843068952e-12	0.271657	0.473	0.428	1.0882336861379e-08	E.7	NPM3
7.51600599540055e-12	0.282696	0.358	0.275	1.50320119908011e-08	E.7	CCND2
8.41850190957523e-12	0.308236	0.433	0.3	1.68370038191505e-08	E.7	RAI14
1.08714751074242e-11	0.360451	0.436	0.317	2.17429502148485e-08	E.7	CISD1
1.43476781225912e-11	0.305558	0.727	0.601	2.86953562451823e-08	E.7	NFKBIZ
1.95170337444973e-11	0.561989	0.53	0.482	3.90340674889946e-08	E.7	SEMA6A
2.1300664195025e-11	0.325082	0.476	0.425	4.26013283900499e-08	E.7	FAM13C
4.42213784354908e-11	0.357128	0.685	0.548	8.84427568709816e-08	E.7	MAP1LC3B
6.64832864744554e-11	0.410439	0.658	0.528	1.32966572948911e-07	E.7	GJA1
8.98022662373116e-11	0.312544	0.364	0.248	1.79604532474623e-07	E.7	FSCN1
1.39790352247856e-10	0.484519	0.6	0.563	2.79580704495711e-07	E.7	FAM110D
1.70726693614622e-10	0.336855	0.721	0.598	3.41453387229243e-07	E.7	DUSP6
1.76338873303141e-10	0.364551	0.318	0.205	3.52677746606281e-07	E.7	THBS1
1.94057773011782e-10	0.425994	0.839	0.77	3.88115546023565e-07	E.7	ARID5A
2.46597880482459e-10	0.325063	0.458	0.335	4.93195760964918e-07	E.7	LIMCH1
3.01100941088742e-10	0.291869	0.779	0.629	6.02201882177485e-07	E.7	HSPG2
3.18931517057234e-10	0.28391	0.591	0.454	6.37863034114468e-07	E.7	SNTB2
4.12064682362828e-10	0.501042	0.397	0.31	8.24129364725656e-07	E.7	NRP2
4.59185317357745e-10	0.295041	0.448	0.33	9.1837063471549e-07	E.7	ATP2B1
6.31724442634453e-10	0.271914	0.439	0.436	1.26344888526891e-06	E.7	RGS1
7.58211231472067e-10	0.487822	0.445	0.439	1.51642246294413e-06	E.7	TACSTD2
8.13247347451401e-10	0.50317	0.57	0.528	1.6264946949028e-06	E.7	FAM43A
1.28602351266439e-09	0.256518	0.718	0.638	2.57204702532879e-06	E.7	MAFF
1.80110676412542e-09	0.879675	0.606	0.532	3.60221352825083e-06	E.7	HSPA1A
2.10012110774222e-09	0.422485	0.336	0.278	4.20024221548443e-06	E.7	FJX1
2.55862791380465e-09	0.276579	0.603	0.569	5.11725582760929e-06	E.7	HBEGF
3.05740255183217e-09	0.276137	0.47	0.375	6.11480510366434e-06	E.7	IVNS1ABP
3.16867118348899e-09	0.264244	0.539	0.493	6.33734236697798e-06	E.7	FOSL1
3.80308804194894e-09	0.51039	0.591	0.469	7.60617608389789e-06	E.7	IER3
1.17136563399554e-08	0.428761	0.721	0.626	2.34273126799108e-05	E.7	HNRNPH1
1.47504470730072e-08	0.394191	0.652	0.543	2.95008941460145e-05	E.7	ARL4A
1.55270933616143e-08	0.341878	0.339	0.254	3.10541867232287e-05	E.7	ALDH1A1
1.9830448550295e-08	0.33019	0.452	0.421	3.966089710059e-05	E.7	B3GNT5
2.35352905489827e-08	0.278075	0.406	0.309	4.70705810979654e-05	E.7	TNFRSF10D
2.52190217132827e-08	0.411835	0.436	0.426	5.04380434265653e-05	E.7	NEURL1B
4.59646368573308e-08	0.647039	0.655	0.644	9.19292737146616e-05	E.7	PHLDA1
8.89085795504781e-08	0.294959	0.445	0.356	0.000177817	E.7	INSR
1.14737735494127e-07	0.391028	0.397	0.377	0.000229475	E.7	APOD
1.41340513468173e-07	0.518285	0.388	0.335	0.000282681	E.7	CTHRC1
8.34223516015295e-07	0.332717	0.442	0.476	0.00166845	E.7	C17orf96
2.00207795651544e-06	0.407323	0.485	0.465	0.00400416	E.7	ADM
2.64431689300896e-06	0.669013	0.512	0.505	0.00528863	E.7	HSPA1B
1.33336787703904e-05	0.251427	0.582	0.584	0.0266674	E.7	CSRP2
4.44621127774706e-05	0.322561	0.433	0.472	0.0889242	E.7	AREG
0.000264043	0.341539	0.355	0.328	0.528086	E.7	OSBPL1A
0.000310095	1.37499	0.564	0.566	0.62019	E.7	FABP4
0.000343427	0.393574	0.385	0.432	0.686853	E.7	G0S2
0.000860426	0.302044	0.733	0.72	1	E.7	ICAM1
0.0019206	0.434634	0.439	0.452	1	E.7	INHBB
4.89019362134878e-99	0.323873	0.894	0.134	9.78038724269756e-96	E.8	ITLN2
4.42767703440652e-91	0.26291	0.925	0.295	8.85535406881304e-88	E.8	CYP1A1
4.61629114026455e-72	0.266966	0.969	0.481	9.23258228052911e-69	E.8	LINC00152
1.77417365037568e-65	0.634546	0.969	0.49	3.54834730075136e-62	E.8	TCEAL2
1.06389897392129e-55	0.507711	0.919	0.232	2.12779794784258e-52	E.8	IGFBP5
1.15771305161257e-45	1.3946	0.963	0.577	2.31542610322513e-42	E.8	IGFBP3
1.64985763616528e-45	0.96178	0.901	0.328	3.29971527233056e-42	E.8	BGN
2.68753928706148e-45	0.283567	0.988	0.395	5.37507857412295e-42	E.8	CLDN10
1.35480715239124e-43	0.276652	0.28	0.011	2.70961430478248e-40	E.8	COL14A1
6.2308959047894e-41	1.24912	1	0.962	1.24617918095788e-37	E.8	MGP
1.14667802323157e-34	0.868166	0.925	0.456	2.29335604646314e-31	E.8	BMX
1.26386040911132e-31	0.928291	1	0.753	2.52772081822265e-28	E.8	EDN1
7.68633996477185e-31	0.285856	0.963	0.519	1.53726799295437e-27	E.8	TGIF1
3.22590332906944e-30	0.620979	0.919	0.408	6.45180665813889e-27	E.8	FBLIM1
3.2947747429108e-29	0.546025	0.752	0.162	6.58954948582161e-26	E.8	EFEMP1
7.81348727518249e-28	0.650991	0.876	0.482	1.5626974550365e-24	E.8	TMEM120A
1.3054491441679e-25	0.7631	0.901	0.431	2.61089828833581e-22	E.8	ABI3BP
4.84280649992202e-25	0.368208	0.994	0.727	9.68561299984405e-22	E.8	CLU
1.64854552152937e-24	0.501457	0.975	0.477	3.29709104305874e-21	E.8	SMAD6
1.21388477103695e-23	0.391319	0.851	0.326	2.42776954207391e-20	E.8	ARID5B
2.47740868722251e-23	0.694254	0.988	0.652	4.95481737444502e-20	E.8	PDK4
2.14113735584979e-22	0.465241	0.702	0.16	4.28227471169959e-19	E.8	OMD
1.8620497349308e-21	0.499915	0.801	0.294	3.72409946986161e-18	E.8	DIXDC1
2.79854375575105e-21	0.27314	0.907	0.413	5.59708751150211e-18	E.8	KCNMB4
1.63226928013132e-19	0.91463	0.925	0.582	3.26453856026263e-16	E.8	FN1
4.06824850910468e-19	0.332299	0.888	0.43	8.13649701820936e-16	E.8	MPZL2
4.28023229217762e-19	0.6057	0.957	0.673	8.56046458435523e-16	E.8	RPS4Y1
6.80969948612255e-19	0.359917	0.851	0.378	1.36193989722451e-15	E.8	GATA6
1.71212575879778e-18	0.383658	1	0.943	3.42425151759556e-15	E.8	CLEC3B
2.32166393821736e-18	0.438573	0.789	0.392	4.64332787643471e-15	E.8	TGFBR3
3.10971899268994e-18	0.263751	0.863	0.402	6.21943798537988e-15	E.8	METTL7A
4.47117856660387e-18	1.40041	0.28	0.125	8.94235713320773e-15	E.8	DCN
4.52448384219325e-18	0.268739	0.894	0.511	9.04896768438649e-15	E.8	GATA2
9.96257430522573e-18	0.517624	0.627	0.024	1.99251486104515e-14	E.8	OGN
1.23491999541363e-17	0.329405	0.832	0.466	2.46983999082725e-14	E.8	CSGALNACT1
1.32187251275772e-17	0.475955	0.913	0.48	2.64374502551545e-14	E.8	PTGIS
7.31497026662591e-17	0.49912	0.888	0.605	1.46299405332518e-13	E.8	CTGF
5.94109515481216e-16	0.339061	0.826	0.5	1.18821903096243e-12	E.8	NDRG4
8.52834008351265e-16	0.277538	0.789	0.3	1.70566801670253e-12	E.8	TLE1
1.08322225003198e-15	0.348681	0.876	0.473	2.16644450006395e-12	E.8	FNIP2
1.60698346255825e-15	0.273888	0.975	0.626	3.21396692511649e-12	E.8	GBP4
3.49081130756945e-15	0.397903	0.957	0.643	6.98162261513891e-12	E.8	ZBTB16
1.22448694496751e-14	0.274886	0.832	0.412	2.44897388993503e-11	E.8	RBMS3
2.34652788209987e-14	0.462027	1	0.881	4.69305576419974e-11	E.8	GPX3
5.61569106633202e-14	0.522475	0.814	0.48	1.1231382132664e-10	E.8	NRGN
6.17473068999278e-14	0.428485	0.621	0.058	1.23494613799856e-10	E.8	GDF7
7.48727050840508e-14	0.356816	0.988	0.805	1.49745410168102e-10	E.8	TSC22D3
1.60128783880497e-13	0.379738	1	0.986	3.20257567760994e-10	E.8	FTL
3.53911706736026e-13	0.415108	0.888	0.539	7.07823413472052e-10	E.8	MTUS1
9.43285643277844e-13	0.270833	0.988	0.707	1.88657128655569e-09	E.8	ID2
1.51439207316293e-12	0.31688	0.702	0.324	3.02878414632585e-09	E.8	BMP4
1.71667261387988e-12	0.383382	0.963	0.746	3.43334522775976e-09	E.8	GAS6
2.55652223932458e-12	0.379424	0.335	0.017	5.11304447864915e-09	E.8	ACSM3
2.95548217796554e-12	0.412127	0.311	0.021	5.91096435593109e-09	E.8	SFRP5
4.53349175162662e-12	0.268561	0.932	0.59	9.06698350325324e-09	E.8	PROCR
4.67459608422283e-12	0.31003	0.932	0.564	9.34919216844567e-09	E.8	LTBP4
1.60546209177642e-11	0.288321	0.882	0.509	3.21092418355284e-08	E.8	CRIM1
4.12496196197173e-11	0.567383	0.348	0.105	8.24992392394347e-08	E.8	PKHD1L1
5.01805538489959e-11	0.343894	0.814	0.524	1.00361107697992e-07	E.8	FBLN5
7.30841871779745e-11	0.410556	0.727	0.319	1.46168374355949e-07	E.8	CFH
7.93035901247331e-11	0.697444	0.677	0.298	1.58607180249466e-07	E.8	CP
9.82695458587967e-11	0.293621	0.807	0.547	1.96539091717593e-07	E.8	DHRS3
1.76185301430801e-10	0.519855	0.981	0.811	3.52370602861601e-07	E.8	ID3
2.97857313910747e-10	0.281793	0.64	0.182	5.95714627821494e-07	E.8	F5
3.38529847400142e-10	0.29528	0.901	0.626	6.77059694800284e-07	E.8	ANXA3
4.82782104167387e-10	0.629544	0.845	0.545	9.65564208334775e-07	E.8	SERPINE2
6.42074029695236e-10	0.433451	0.677	0.332	1.28414805939047e-06	E.8	C19orf33
6.93832978282562e-10	0.281232	0.857	0.582	1.38766595656512e-06	E.8	PAPSS2
7.4278421224654e-10	0.289567	0.77	0.38	1.48556842449308e-06	E.8	HIPK2
8.29479231449056e-10	0.441576	0.944	0.755	1.65895846289811e-06	E.8	BTG2
2.37729241824028e-09	0.577406	0.578	0.03	4.75458483648056e-06	E.8	NRG1
3.41832019534451e-09	0.296848	0.677	0.413	6.83664039068902e-06	E.8	DKK3
3.56221638827847e-09	0.266106	0.683	0.324	7.12443277655694e-06	E.8	TMOD1
4.060999329959e-09	0.264025	0.975	0.728	8.121998659918e-06	E.8	SRPX
6.24656201640562e-09	0.407341	0.795	0.459	1.24931240328112e-05	E.8	FBLN2
8.32335938908072e-09	0.57927	0.621	0.179	1.66467187781614e-05	E.8	SELL
1.00759972047485e-08	0.284915	0.72	0.445	2.01519944094969e-05	E.8	CDKN1C
5.43641195816571e-08	0.278968	0.379	0.319	0.000108728	E.8	RASD1
1.21335033377011e-07	0.291865	0.261	0.186	0.00024267	E.8	PCDH10
1.35344382784489e-07	0.744864	0.615	0.335	0.000270689	E.8	SFRP1
1.57959880563461e-07	0.250021	0.665	0.264	0.00031592	E.8	FGF2
2.45699225038189e-07	0.251409	0.752	0.561	0.000491398	E.8	RARRES3
2.93028830689385e-07	0.280177	0.677	0.33	0.000586058	E.8	AKR1C3
3.73764276365824e-07	0.431878	0.571	0.17	0.000747529	E.8	PLXNA4
4.15434261125547e-07	0.28467	0.652	0.33	0.000830869	E.8	PLCXD3
4.51030639517106e-07	0.696836	1	0.945	0.000902061	E.8	SPARCL1
1.45461242658436e-06	0.584468	0.596	0.231	0.00290922	E.8	AKR1C2
4.2154364831296e-06	0.267658	0.59	0.176	0.00843087	E.8	RAB11FIP1
1.78180812878202e-05	0.261713	0.354	0.097	0.0356362	E.8	CRYAB
1.99017122938804e-05	0.463401	0.553	0.058	0.0398034	E.8	BCO2
1.99903914626896e-05	0.359295	0.882	0.571	0.0399808	E.8	SLPI
2.51948159295082e-05	0.285973	0.547	0.041	0.0503896	E.8	ABCC3
5.07579493612393e-05	0.447421	0.571	0.237	0.101516	E.8	KLF15
9.22271193280692e-05	0.265862	0.547	0.139	0.184454	E.8	ABCA8
0.000118155	0.257697	0.714	0.561	0.236311	E.8	BEX4
0.000127843	0.341312	0.379	0.114	0.255686	E.8	BMP2
0.000134382	0.331951	0.404	0.062	0.268763	E.8	SLIT3
0.000136138	0.505954	0.627	0.328	0.272277	E.8	TAGLN
0.000138872	0.317076	0.652	0.373	0.277744	E.8	RND3
0.000297627	0.280013	0.565	0.137	0.595254	E.8	GPRC5B
0.000456282	0.505173	0.292	0.212	0.912564	E.8	THBS1
0.00214052	0.331924	0.528	0.063	1	E.8	PCDH7
0.00475732	0.337106	0.988	0.885	1	E.8	JUN
0.00995475	0.315115	0.429	0.2	1	E.8	CELF2
7.7099331134107e-68	1.96731	0.993	0.896	1.54198662268214e-64	E.9	SOCS3
2.32000605451562e-57	2.33596	0.912	0.639	4.64001210903123e-54	E.9	SLC2A3
7.08072860307492e-55	1.54262	1	0.965	1.41614572061498e-51	E.9	ZFP36
8.86646189961621e-50	1.71352	1	0.978	1.77329237992324e-46	E.9	TM4SF1
2.04307639137266e-47	2.18905	0.871	0.654	4.08615278274531e-44	E.9	CD36
7.47453708749708e-42	2.28733	0.871	0.753	1.49490741749942e-38	E.9	GADD45B
4.76299306521197e-40	2.6721	0.837	0.669	9.52598613042394e-37	E.9	RGCC
4.39767636649312e-30	2.2747	0.776	0.684	8.79535273298623e-27	E.9	FOSB
9.24548785927356e-29	1.04976	1	0.937	1.84909757185471e-25	E.9	JUNB
9.79670458921594e-28	1.32334	0.918	0.89	1.95934091784319e-24	E.9	EMP1
1.35827355248233e-26	1.96768	0.721	0.634	2.71654710496465e-23	E.9	SLC25A25
7.04823442327489e-26	1.21295	0.878	0.799	1.40964688465498e-22	E.9	LMNA
5.35563583424987e-24	1.85634	0.776	0.762	1.07112716684997e-20	E.9	IRF1
1.23873793510712e-23	1.45907	0.789	0.725	2.47747587021424e-20	E.9	CDKN1A
2.93673423219555e-23	1.51173	0.776	0.671	5.87346846439109e-20	E.9	EMCN
1.26317304488331e-21	1.55533	0.898	0.887	2.52634608976661e-18	E.9	TSC22D1
2.26033048330679e-19	1.29028	0.653	0.486	4.52066096661359e-16	E.9	XIST
3.99950059941953e-19	1.14324	0.789	0.775	7.99900119883906e-16	E.9	ARID5A
9.69661141058723e-19	1.08572	0.782	0.696	1.93932228211745e-15	E.9	SPARC
1.65818089692593e-18	0.971918	0.844	0.866	3.31636179385186e-15	E.9	ITM2A
2.34584396325392e-18	0.370784	0.061	0.486	4.69168792650785e-15	E.9	PPARGC1B
3.28342065664062e-18	2.01802	0.605	0.474	6.56684131328125e-15	E.9	APOLD1
1.5450982679254e-17	0.864317	0.959	0.97	3.0901965358508e-14	E.9	ACTG1
2.08880199173644e-17	0.824379	0.027	0.415	4.17760398347288e-14	E.9	CXCL10
1.23379449804045e-16	0.509184	0.143	0.607	2.46758899608091e-13	E.9	CXCL3
1.70291466131342e-16	1.40377	0.769	0.761	3.40582932262683e-13	E.9	THBD
2.83618116687358e-16	0.761386	0.966	0.947	5.67236233374715e-13	E.9	SPARCL1
2.97399999286943e-15	1.31639	0.68	0.656	5.94799998573886e-12	E.9	BHLHE40
3.52676988323438e-15	1.43937	0.612	0.536	7.05353976646875e-12	E.9	GJA1
8.37314113155331e-15	0.798199	0.095	0.489	1.67462822631066e-11	E.9	SOSTDC1
8.52101524309883e-15	0.278687	0.116	0.53	1.70420304861977e-11	E.9	LRRC70
6.14696306672087e-14	0.8093	0.803	0.85	1.22939261334417e-10	E.9	CSRNP1
1.00709346519657e-13	1.80456	0.605	0.571	2.01418693039313e-10	E.9	HBEGF
1.36823076754382e-13	1.02442	0.782	0.826	2.73646153508764e-10	E.9	PPP1R15A
1.96395932610213e-13	2.82567	0.537	0.464	3.92791865220426e-10	E.9	ADM
4.18032400746035e-13	0.471412	0.082	0.433	8.36064801492071e-10	E.9	EGFL6
4.62909293196109e-13	0.277898	0.061	0.457	9.25818586392219e-10	E.9	S100A3
1.68172139437076e-12	1.0994	0.687	0.689	3.36344278874152e-09	E.9	DNAJA1
1.96741847771931e-12	1.12467	0.143	0.536	3.93483695543862e-09	E.9	HPGD
3.57374837718724e-12	0.630731	0.946	0.959	7.14749675437448e-09	E.9	HLA-DRB1
4.5713875651467e-12	1.0623	0.129	0.505	9.1427751302934e-09	E.9	ADRB1
5.16223083175824e-12	0.665707	0.884	0.929	1.03244616635165e-08	E.9	A2M
6.87683240173713e-12	1.50523	0.626	0.65	1.37536648034743e-08	E.9	DLC1
8.19427451387568e-12	0.75339	0.034	0.315	1.63885490277514e-08	E.9	FCGR2B
9.02683474990175e-12	0.31447	0.15	0.536	1.80536694998035e-08	E.9	SFTPB
2.93802244425854e-11	0.721697	0.116	0.493	5.87604488851709e-08	E.9	GADD45G
3.96558740356316e-11	0.540299	0.116	0.494	7.93117480712632e-08	E.9	EDNRB
7.05362590854347e-11	0.409654	0.163	0.545	1.41072518170869e-07	E.9	CYP51A1
1.62590199092418e-10	0.725836	0.095	0.452	3.25180398184836e-07	E.9	CD83
1.86083529095174e-10	0.264013	0.102	0.481	3.72167058190348e-07	E.9	HLX
2.01350242799891e-10	0.625325	0.156	0.523	4.02700485599782e-07	E.9	TCEAL2
3.14425031469482e-10	0.506541	0.939	0.941	6.28850062938964e-07	E.9	TUBA1B
3.61903464858377e-10	1.50075	0.653	0.704	7.23806929716754e-07	E.9	SGK1
5.084450201333e-10	0.956796	0.796	0.861	1.0168900402666e-06	E.9	ANXA1
6.55836707057349e-10	1.28412	0.619	0.631	1.3116734141147e-06	E.9	NR4A1
8.07340711697402e-10	0.326346	0.19	0.584	1.6146814233948e-06	E.9	ADRB2
9.6924719819222e-10	0.31415	0.102	0.459	1.93849439638444e-06	E.9	EGR2
2.15851367951902e-09	0.28396	0.156	0.529	4.31702735903805e-06	E.9	DACH1
3.19276866707175e-09	0.478281	0.109	0.445	6.38553733414351e-06	E.9	CD69
4.42871167785347e-09	0.405243	0.075	0.36	8.85742335570693e-06	E.9	CETP
4.6450660324923e-09	0.496303	0.163	0.506	9.29013206498461e-06	E.9	C11orf91
5.48269253553317e-09	0.364882	0.034	0.286	1.09653850710663e-05	E.9	CCL8
5.90009507654045e-09	0.430714	0.19	0.562	1.18001901530809e-05	E.9	TNFRSF12A
1.00476164927397e-08	0.911257	0.633	0.679	2.00952329854794e-05	E.9	YWHAH
1.03139846210075e-08	2.85297	0.537	0.546	2.06279692420149e-05	E.9	CA4
1.07141264195722e-08	0.840755	0.707	0.831	2.14282528391444e-05	E.9	HLA-DRB5
1.16214973893573e-08	0.608635	0.136	0.482	2.32429947787146e-05	E.9	AREG
1.20905415260866e-08	1.22283	0.605	0.659	2.41810830521732e-05	E.9	MYADM
1.32137642864526e-08	1.65118	0.435	0.404	2.64275285729051e-05	E.9	ABCB1
1.82022317304329e-08	1.58609	0.612	0.67	3.64044634608657e-05	E.9	CX3CL1
4.97766398762813e-08	0.588037	0.177	0.511	9.95532797525626e-05	E.9	FAM101B
5.70627796676278e-08	0.296245	0.102	0.453	0.000114126	E.9	CKS2
1.23832607987223e-07	0.348421	0.075	0.383	0.000247665	E.9	PLAU
1.71883675392169e-07	0.321565	0.088	0.424	0.000343767	E.9	GNLY
2.3834743089939e-07	1.01578	0.721	0.824	0.000476695	E.9	C8orf4
3.10149176359628e-07	1.25647	0.864	0.884	0.000620298	E.9	FOS
3.66021873531873e-07	1.07374	0.449	0.452	0.000732044	E.9	COL4A1
4.05346292811017e-07	2.36644	0.599	0.665	0.000810693	E.9	CCL2
4.45426903047725e-07	0.262109	0.109	0.451	0.000890854	E.9	ZNF331
5.13635204830834e-07	0.715016	0.728	0.812	0.00102727	E.9	CNN3
5.52620247315545e-07	0.977188	0.395	0.391	0.00110524	E.9	MGLL
5.53814944096492e-07	0.376892	0.068	0.276	0.00110763	E.9	FAM150B
6.0148319279027e-07	1.82179	0.537	0.592	0.00120297	E.9	ATF3
6.2092553503447e-07	0.830288	0.673	0.767	0.00124185	E.9	SRSF7
7.8814432245217e-07	1.57547	0.211	0.55	0.00157629	E.9	CD14
1.08757125950489e-06	0.54786	0.184	0.515	0.00217514	E.9	TSPAN15
1.38190797387848e-06	0.463002	0.177	0.514	0.00276382	E.9	C2CD4B
1.43054889138579e-06	0.547874	0.184	0.503	0.0028611	E.9	COL6A2
1.81813083164213e-06	0.393203	0.231	0.58	0.00363626	E.9	RELB
2.12868064351365e-06	0.337882	0.252	0.604	0.00425736	E.9	C4orf32
2.18493764829043e-06	1.82802	0.415	0.428	0.00436988	E.9	AKAP12
2.30929287709768e-06	0.373355	0.939	0.98	0.00461859	E.9	DUSP1
2.31501539334322e-06	0.774011	0.163	0.44	0.00463003	E.9	FAM13C
2.44638907349603e-06	0.552549	0.122	0.415	0.00489278	E.9	SLCO2B1
2.59870340366119e-06	0.900731	0.531	0.554	0.00519741	E.9	PCDH17
3.88336738573334e-06	0.551163	0.204	0.521	0.00776673	E.9	TNFRSF4
5.75863734074192e-06	0.643632	0.776	0.845	0.0115173	E.9	IER2
6.07213413046734e-06	0.868525	0.367	0.391	0.0121443	E.9	COL4A2
6.26369030073498e-06	1.02407	0.293	0.313	0.0125274	E.9	CD200
6.8885289753882e-06	1.11081	0.599	0.711	0.0137771	E.9	WARS
8.45671667461548e-06	0.792463	0.204	0.505	0.0169134	E.9	IGLL5
9.23472074189304e-06	0.752967	0.592	0.665	0.0184694	E.9	MIDN
9.75335692996683e-06	0.41061	0.211	0.539	0.0195067	E.9	SPHK1
1.21398578512247e-05	0.550224	0.707	0.805	0.0242797	E.9	HLA-F
1.30556978474076e-05	0.481125	0.184	0.505	0.0261114	E.9	MSX1
1.83326775262041e-05	0.285367	0.973	0.989	0.0366654	E.9	CD74
2.1311071166397e-05	1.38	0.408	0.433	0.0426221	E.9	TM4SF18
2.61106990492454e-05	0.837391	0.19	0.488	0.0522214	E.9	NTRK2
2.7795984332945e-05	0.432716	0.306	0.672	0.055592	E.9	PPAP2B
3.03270086424829e-05	0.832518	0.259	0.596	0.060654	E.9	SLPI
3.44168505850148e-05	0.531182	0.306	0.669	0.0688337	E.9	TMEM2
3.6922846868722e-05	1.19086	0.122	0.327	0.0738457	E.9	TMSB15A
4.88337251206825e-05	0.302894	0.109	0.41	0.0976675	E.9	RASSF2
5.50926897179854e-05	1.06104	0.51	0.578	0.110185	E.9	KLF10
6.36402340795106e-05	0.433364	0.068	0.365	0.12728	E.9	ITIH5
6.92727863727152e-05	0.37575	0.095	0.361	0.138546	E.9	FAM84A
7.22614524260004e-05	0.254673	0.19	0.511	0.144523	E.9	TRIB2
7.29344816882406e-05	0.264008	0.238	0.56	0.145869	E.9	FHL1
8.50329956557399e-05	1.06194	0.544	0.648	0.170066	E.9	MAFF
9.90195461792701e-05	0.785957	0.32	0.363	0.198039	E.9	VWA1
0.000104319	0.334562	0.286	0.61	0.208638	E.9	DLL4
0.000109392	0.29843	0.102	0.405	0.218784	E.9	BATF2
0.000112472	0.903796	0.673	0.814	0.224944	E.9	TUBA1A
0.000137828	0.719448	0.639	0.769	0.275656	E.9	MARCKSL1
0.000139753	0.417497	0.259	0.564	0.279507	E.9	PPP1R14A
0.000171215	0.778191	0.231	0.3	0.34243	E.9	TSC22D2
0.000175672	0.912108	0.306	0.371	0.351343	E.9	ZC3HAV1
0.000192878	0.544303	0.088	0.377	0.385755	E.9	MAATS1
0.000219215	1.1961	0.218	0.493	0.438431	E.9	CA2
0.000283134	0.533596	0.238	0.32	0.566269	E.9	TNFRSF10D
0.000342351	0.674259	0.19	0.269	0.684703	E.9	TOB1
0.000461516	0.609809	0.259	0.566	0.923033	E.9	PRDM1
0.000645494	0.844702	0.796	0.893	1	E.9	JUN
0.000829361	1.01154	0.197	0.472	1	E.9	C11orf96
0.000886724	0.888365	0.585	0.717	1	E.9	CLEC2B
0.000942178	0.65732	0.687	0.779	1	E.9	KLF6
0.000945426	0.602482	0.694	0.809	1	E.9	EGR1
0.000958434	0.311378	0.211	0.509	1	E.9	UAP1
0.00100551	1.28548	0.286	0.339	1	E.9	RUNDC3B
0.00104349	0.271702	0.156	0.262	1	E.9	FSCN1
0.00130296	0.636616	0.184	0.446	1	E.9	RGS1
0.00135413	0.358123	0.837	0.941	1	E.9	HLA-DRA
0.00136292	0.541989	0.578	0.683	1	E.9	JUND
0.00190865	0.539301	0.218	0.497	1	E.9	STX11
0.00191164	0.377522	0.871	0.948	1	E.9	CEBPD
0.00197936	1.43292	0.435	0.513	1	E.9	TMEM70
0.00216446	0.917744	0.286	0.367	1	E.9	IFIT1
0.00224318	1.05927	0.497	0.609	1	E.9	TSPAN13
0.00237143	0.410955	0.224	0.501	1	E.9	FAM167B
0.00244064	0.256361	0.143	0.431	1	E.9	SNAI1
0.00252933	0.374675	0.17	0.281	1	E.9	SERPINE1
0.00260419	1.11434	0.483	0.605	1	E.9	SIK1
0.00270616	0.282904	0.388	0.717	1	E.9	CEBPB
0.0035811	0.797196	0.245	0.516	1	E.9	HSPA1B
0.00360122	0.732075	0.252	0.543	1	E.9	PLAUR
0.00363951	0.988359	0.503	0.613	1	E.9	DUSP6
0.00430333	0.937075	0.524	0.65	1	E.9	ZFP36L1
0.00472196	0.707377	0.265	0.543	1	E.9	INSIG1
0.00478354	0.849358	0.66	0.812	1	E.9	IL32
0.0054064	0.657682	0.469	0.57	1	E.9	MX1
0.00578946	0.478523	0.728	0.9	1	E.9	HLA-DPA1
0.00644773	0.912706	0.272	0.53	1	E.9	BRE-AS1
0.00684981	0.369823	0.156	0.441	1	E.9	CDC42EP2
0.0069571	0.390922	0.558	0.639	1	E.9	NAMPT
0.00837938	0.625312	0.204	0.316	1	E.9	KDR
0.00926652	0.78255	0.265	0.514	1	E.9	TPSB2
0.00939065	0.984101	0.524	0.685	1	E.9	BTNL9
0.0094491	0.416156	0.238	0.517	1	E.9	CREM
0.00968723	0.416161	0.082	0.298	1	E.9	DUSP10
6.63960718513281e-249	0.301789	0.788	0.012	1.32792143702656e-245	E.10	MAP4K1
5.07940022981111e-34	0.345138	0.818	0.043	1.01588004596222e-30	E.10	PRELP
5.3855777731801e-25	1.64647	0.97	0.341	1.07711555463602e-21	E.10	EVI2B
3.44789738600731e-23	0.995642	0.818	0.035	6.89579477201461e-20	E.10	ACAP1
2.47906259432144e-19	1.19847	0.909	0.316	4.95812518864289e-16	E.10	CD48
1.91648919644417e-16	0.790953	0.818	0.266	3.83297839288833e-13	E.10	EMB
2.95446500751936e-16	1.26395	0.879	0.11	5.90893001503873e-13	E.10	RGS10
5.63771718648166e-16	0.690601	0.879	0.418	1.12754343729633e-12	E.10	CTSW
9.22275397782178e-16	0.98048	0.909	0.425	1.84455079556436e-12	E.10	MS4A7
1.5558568485766e-15	1.16922	0.97	0.49	3.1117136971532e-12	E.10	IGLL5
2.13360754144199e-15	0.996046	0.939	0.466	4.26721508288399e-12	E.10	STXBP2
5.17080489873464e-15	0.552347	0.909	0.344	1.03416097974693e-11	E.10	SPINT2
1.21424717891992e-14	1.99328	0.97	0.552	2.42849435783985e-11	E.10	TYROBP
1.66130045203201e-14	0.397536	0.909	0.416	3.32260090406403e-11	E.10	EGFL6
2.00516340789625e-14	3.91289	0.909	0.477	4.0103268157925e-11	E.10	JCHAIN
2.34925331206469e-14	0.256161	0.909	0.344	4.69850662412937e-11	E.10	TGFBI
3.2143804715467e-14	0.325452	0.727	0.056	6.4287609430934e-11	E.10	NR2F2-AS1
4.85117303390292e-14	0.37425	0.848	0.29	9.70234606780584e-11	E.10	MNDA
5.68054356959062e-14	1.00703	0.939	0.434	1.13610871391812e-10	E.10	CD37
8.94012920002045e-14	0.341669	0.788	0.349	1.78802584000409e-10	E.10	RBP4
1.58405607702118e-13	1.30525	0.97	0.511	3.16811215404235e-10	E.10	ALOX5AP
2.03460383313675e-13	0.409867	0.879	0.389	4.0692076662735e-10	E.10	OLR1
2.16244268359794e-13	0.326565	0.939	0.397	4.32488536719589e-10	E.10	GPNMB
3.63699025116079e-13	0.409393	0.758	0.243	7.27398050232157e-10	E.10	CD247
3.84505674116264e-13	1.62915	0.97	0.55	7.69011348232528e-10	E.10	CD52
2.03646362720844e-12	0.420942	0.939	0.487	4.07292725441688e-09	E.10	COL6A2
3.07425446557022e-12	0.879874	0.758	0.278	6.14850893114043e-09	E.10	MZB1
7.31255275782162e-12	0.310582	0.879	0.396	1.46251055156432e-08	E.10	ATP1B1
9.38633213888067e-12	0.573013	0.909	0.406	1.87726642777614e-08	E.10	ITM2C
9.9880410577859e-12	0.726984	0.848	0.432	1.99760821155718e-08	E.10	RGS1
1.12761420678384e-11	0.635312	0.273	0.02	2.25522841356767e-08	E.10	NCF1
2.22028790425044e-11	1.72681	0.848	0.384	4.44057580850088e-08	E.10	CXCR4
2.97853265639229e-11	0.515905	0.879	0.446	5.95706531278457e-08	E.10	SPI1
9.26931757196736e-11	0.46633	0.788	0.248	1.85386351439347e-07	E.10	CH25H
1.79320507401013e-10	0.944345	0.939	0.45	3.58641014802027e-07	E.10	CD44
2.2146575323391e-10	1.11553	0.606	0.199	4.4293150646782e-07	E.10	TNFRSF18
4.48413666496575e-10	1.30386	0.727	0.208	8.96827332993149e-07	E.10	IKZF1
4.98980345554732e-10	1.10926	0.909	0.388	9.97960691109464e-07	E.10	PLP2
5.32753039768321e-10	0.711932	0.727	0.272	1.06550607953664e-06	E.10	SLA
9.95773253863063e-10	1.32153	0.727	0.186	1.99154650772613e-06	E.10	LTB
2.03838714756753e-09	1.49345	0.97	0.715	4.07677429513506e-06	E.10	S100A4
2.69127107003389e-09	0.500966	0.97	0.551	5.38254214006778e-06	E.10	PRDM1
5.84752394699389e-09	1.13665	0.788	0.372	1.16950478939878e-05	E.10	CD3D
7.00201584511419e-09	1.16642	0.97	0.554	1.40040316902284e-05	E.10	FCER1G
9.52385064589577e-09	1.02023	0.727	0.147	1.90477012917915e-05	E.10	CD163
1.25488923438736e-08	0.812543	1	0.999	2.50977846877473e-05	E.10	RPL10
3.10279220094535e-08	0.359173	0.848	0.408	6.20558440189069e-05	E.10	GNLY
3.87611206686564e-08	1.21548	0.727	0.289	7.75222413373128e-05	E.10	CYTIP
5.42344219894795e-08	1.33771	0.636	0.008	0.000108469	E.10	PTPRC
7.85593076807238e-08	1.51378	0.97	0.516	0.000157119	E.10	C1QC
8.710346633145e-08	0.330061	0.182	0.307	0.000174207	E.10	CD8A
1.03641857730525e-07	1.50291	0.939	0.612	0.000207284	E.10	LYZ
1.57948332881894e-07	1.51502	0.758	0.393	0.000315897	E.10	HCST
1.59822288642003e-07	1.98552	1	0.591	0.000319645	E.10	C1QA
1.7817307423502e-07	0.262395	0.758	0.188	0.000356346	E.10	RAB11FIP1
2.10163402175631e-07	0.510058	0.727	0.305	0.000420327	E.10	CD4
2.58854676680681e-07	1.40946	0.97	0.595	0.000517709	E.10	HLA-DQA1
7.51431743178832e-07	0.494191	0.909	0.471	0.00150286	E.10	NR4A2
9.5067976583507e-07	0.433102	0.909	0.415	0.00190136	E.10	CPVL
1.08120994144499e-06	0.775283	0.667	0.251	0.00216242	E.10	GPR183
2.03824158182519e-06	0.898579	0.667	0.256	0.00407648	E.10	CD3E
2.60838349685846e-06	1.56766	0.818	0.528	0.00521677	E.10	IL7R
2.71938385139608e-06	0.33747	0.273	0.383	0.00543877	E.10	CD7
2.99562433979186e-06	0.611734	0.939	0.473	0.00599125	E.10	CFD
3.742120539643e-06	0.542375	1	0.991	0.00748424	E.10	RPS27
4.17710575142821e-06	0.488367	0.727	0.441	0.00835421	E.10	HOPX
4.2672355440309e-06	0.529363	1	0.978	0.00853447	E.10	RPS4X
5.13988677003055e-06	0.699008	0.727	0.24	0.0102798	E.10	SGMS2
5.18683586944319e-06	0.677786	1	0.991	0.0103737	E.10	RPS14
5.2363264683785e-06	0.69497	1	0.993	0.0104727	E.10	RPS18
5.65213985462413e-06	0.730516	1	0.978	0.0113043	E.10	RPS3
5.7287217048095e-06	0.509541	0.667	0.303	0.0114574	E.10	GZMH
7.49428560754178e-06	1.40872	0.636	0.239	0.0149886	E.10	CD2
1.09889978278878e-05	0.632807	1	0.991	0.021978	E.10	RPL13
1.93477787426079e-05	0.301428	0.939	0.414	0.0386956	E.10	PELI1
4.67292480167685e-05	0.976242	0.909	0.55	0.0934585	E.10	APOE
4.9707437631213e-05	0.779554	0.97	0.787	0.0994149	E.10	ZFP36L2
5.58512135907689e-05	0.277582	1	0.846	0.111702	E.10	LRRC75A-AS1
6.65722950493012e-05	0.280426	1	0.692	0.133145	E.10	SNHG5
7.29597054987101e-05	0.394487	0.788	0.472	0.145919	E.10	GATA3
8.90152976185111e-05	0.549152	0.697	0.385	0.178031	E.10	PAG1
8.98171979681992e-05	0.512014	0.97	0.646	0.179634	E.10	GMFG
9.79567714335036e-05	1.83622	1	0.987	0.195914	E.10	FTL
0.000102621	0.54973	0.636	0.343	0.205243	E.10	RCSD1
0.000117057	0.823373	0.515	0.035	0.234113	E.10	CD3G
0.000134892	1.03995	0.727	0.328	0.269784	E.10	FKBP11
0.00016074	0.753221	0.97	0.811	0.32148	E.10	TSC22D3
0.000175197	1.80669	0.97	0.592	0.350393	E.10	C1QB
0.000314829	0.374598	0.697	0.262	0.629659	E.10	TOB1
0.000355739	1.34034	0.333	0.397	0.711478	E.10	AIF1
0.000373697	0.440272	0.848	0.504	0.747395	E.10	GCHFR
0.00037853	0.314768	0.788	0.315	0.75706	E.10	JAG2
0.000395331	0.311885	1	0.951	0.790662	E.10	EEF1G
0.000443278	0.71415	0.97	0.762	0.886557	E.10	CRIP1
0.000473586	0.372868	0.97	0.985	0.947171	E.10	RPS3A
0.000693831	0.483856	1	0.982	1	E.10	RPS12
0.000833864	0.454102	0.97	0.96	1	E.10	RPL10A
0.000866232	0.36385	0.303	0.263	1	E.10	IRS2
0.000893372	0.51073	0.97	0.657	1	E.10	HLA-DQB1
0.00112342	0.594702	0.606	0.207	1	E.10	SKAP1
0.00126106	0.28758	0.788	0.352	1	E.10	SLC16A3
0.00138301	0.371489	1	0.804	1	E.10	IL32
0.00159634	0.479721	0.545	0.01	1	E.10	FYB1
0.00216002	0.720265	0.697	0.312	1	E.10	TSHZ2
0.00228677	0.41284	0.848	0.503	1	E.10	DDX3Y
0.00239863	0.262644	0.303	0.282	1	E.10	CCND2
0.00241757	0.630268	0.576	0.092	1	E.10	GLIPR1
0.00248594	0.398791	0.788	0.46	1	E.10	NT5C3A
0.00249774	0.359136	1	0.774	1	E.10	KLF6
0.00294418	0.371576	0.939	0.85	1	E.10	TOMM7
0.00316623	0.262679	0.667	0.29	1	E.10	KRT18
0.00401395	0.292088	0.97	0.976	1	E.10	RPS9
0.00467336	0.424491	0.818	0.567	1	E.10	RARRES3
0.00550733	0.586111	1	0.74	1	E.10	GPX4
0.0058829	0.49521	0.727	0.538	1	E.10	COTL1
0.00655672	1.1412	0.333	0.297	1	E.10	SPP1
0.00734212	0.535433	0.697	0.344	1	E.10	ZNFX1
0.00757957	0.379593	1	0.91	1	E.10	RPLP0
0.00761636	0.294995	0.758	0.397	1	E.10	LIMS1
0.00823431	0.541218	0.758	0.447	1	E.10	FCGR3A
0.00925486	0.333646	0.909	0.547	1	E.10	CTSC
0.00949898	0.269674	1	0.959	1	E.10	RPL7A
7.57122975500359e-236	0.858064	0.889	0.001	1.51424595100072e-232	E.11	KIF20A
2.00723043257739e-149	0.826845	1	0.001	4.01446086515479e-146	E.11	PBK
3.27168249608232e-102	1.31557	0.778	0.002	6.54336499216464e-99	E.11	FAM111B
5.09011598384285e-92	0.596871	1	0.031	1.01802319676857e-88	E.11	SKA3
3.66782656056824e-77	0.657368	1	0.017	7.33565312113648e-74	E.11	SPC25
1.32035446140029e-70	0.695154	0.944	0.003	2.64070892280059e-67	E.11	NUF2
2.16012359676755e-67	0.560583	1	0.005	4.3202471935351e-64	E.11	LMOD1
8.81710279526342e-64	0.293399	1	0.005	1.76342055905268e-60	E.11	CNN1
2.71061324886277e-59	0.76206	1	0.002	5.42122649772553e-56	E.11	NCAPG
2.38422269950702e-48	0.290471	1	0.031	4.76844539901405e-45	E.11	C1QTNF2
2.0868738450521e-45	0.494021	1	0.067	4.17374769010419e-42	E.11	KIFC1
6.6245245873071e-42	0.471302	1	0.026	1.32490491746142e-38	E.11	NOTCH3
1.63383367427733e-41	0.383548	1	0.018	3.26766734855467e-38	E.11	COL14A1
9.60819242990779e-38	1.16485	0.944	0.001	1.92163848598156e-34	E.11	RRM2
3.28038023298599e-36	2.42254	0.944	0.072	6.56076046597197e-33	E.11	MKI67
5.92286317571596e-34	0.314629	1	0.075	1.18457263514319e-30	E.11	EFHD1
3.86364331828003e-33	0.877975	0.833	0.02	7.72728663656007e-30	E.11	SHCBP1
8.62084176237272e-33	1.42493	1	0.106	1.72416835247454e-29	E.11	CEP55
4.23521090908573e-30	0.650749	0.944	0.022	8.47042181817145e-27	E.11	FOXM1
4.38345561738187e-30	0.38033	1	0.154	8.76691123476374e-27	E.11	COX4I2
4.59547860581611e-30	0.708232	1	0.119	9.19095721163222e-27	E.11	UBE2C
1.09113530787786e-29	0.35315	1	0.04	2.18227061575572e-26	E.11	KIF2C
9.82314389019288e-29	0.769288	0.944	0.104	1.96462877803858e-25	E.11	ASF1B
1.82275880697231e-28	0.549321	1	0.077	3.64551761394462e-25	E.11	MFAP4
2.10017370175279e-28	0.577496	1	0.108	4.20034740350558e-25	E.11	KIF23
4.3291218215748e-28	0.47748	1	0.051	8.65824364314961e-25	E.11	WISP2
2.73503308494162e-25	1.45434	1	0.031	5.47006616988325e-22	E.11	TOP2A
8.78069331630159e-24	1.09533	0.889	0.078	1.75613866326032e-20	E.11	GTSE1
1.5070458322125e-23	0.699415	1	0.074	3.01409166442499e-20	E.11	CDCA5
2.95178342822193e-23	0.797488	0.611	0.002	5.90356685644386e-20	E.11	ESCO2
5.05233349392797e-23	0.467471	1	0.116	1.01046669878559e-19	E.11	PDGFRB
2.36974175894231e-22	0.770282	0.889	0.111	4.73948351788461e-19	E.11	MCM10
6.57681942373127e-22	1.11465	0.889	0.003	1.31536388474625e-18	E.11	ANLN
2.67178416208384e-21	0.630861	1	0.158	5.34356832416769e-18	E.11	NDUFA4L2
5.66544057988075e-21	1.63421	0.944	0.098	1.13308811597615e-17	E.11	NUSAP1
1.12178973791833e-20	0.419111	1	0.039	2.24357947583666e-17	E.11	C1QL1
1.66171485913453e-19	0.271798	1	0.121	3.32342971826906e-16	E.11	SOX6
5.75341963352399e-19	0.732195	1	0.176	1.1506839267048e-15	E.11	SOD3
6.97391715861607e-19	0.37479	1	0.111	1.39478343172321e-15	E.11	CRISPLD2
7.04484783506923e-19	1.20416	0.944	0.108	1.40896956701385e-15	E.11	CCNE2
8.68483233494559e-19	1.04089	1	0.143	1.73696646698912e-15	E.11	CCNA2
5.51172732622343e-18	0.32684	1	0.111	1.10234546524469e-14	E.11	TIMP4
5.78292771156769e-18	0.372584	0.778	0.059	1.15658554231354e-14	E.11	CDCA7
1.61391828009278e-17	0.694516	1	0.068	3.22783656018555e-14	E.11	FAM95B1
2.44614800209992e-17	1.13251	1	0.059	4.89229600419984e-14	E.11	BIRC5
7.35579527114122e-17	0.970027	0.889	0.107	1.47115905422824e-13	E.11	E2F1
8.38485669426609e-17	0.814175	0.833	0.005	1.67697133885322e-13	E.11	DIAPH3
2.31478585375361e-16	0.808694	1	0.296	4.62957170750722e-13	E.11	CDKN3
2.7687255084239e-16	0.279106	1	0.34	5.5374510168478e-13	E.11	FAM46A
8.46197740393698e-16	1.13574	1	0.301	1.6923954807874e-12	E.11	PRC1
5.2616804055129e-15	1.27691	1	0.325	1.05233608110258e-11	E.11	PTTG1
7.17619034874822e-15	1.39783	1	0.242	1.43523806974964e-11	E.11	CDK1
1.74676530199888e-14	1.56044	1	0.429	3.49353060399776e-11	E.11	TK1
2.15964053829096e-14	0.378696	1	0.322	4.31928107658192e-11	E.11	ID4
1.15695762714328e-13	1.15829	0.944	0.089	2.31391525428657e-10	E.11	CENPK
2.30649350313307e-13	0.835941	1	0.197	4.61298700626614e-10	E.11	ACTA2
2.48122865318805e-13	1.68325	0.944	0.182	4.9624573063761e-10	E.11	TYMS
2.84775664945043e-13	0.347016	1	0.102	5.69551329890086e-10	E.11	ECM1
2.90796263458169e-13	1.10697	0.944	0.22	5.81592526916338e-10	E.11	MAD2L1
4.05243568591658e-13	0.899055	1	0.251	8.10487137183316e-10	E.11	SAC3D1
8.21101437088954e-13	0.409443	1	0.397	1.64220287417791e-09	E.11	ATP1B1
9.04455522767017e-13	0.324116	1	0.436	1.80891104553403e-09	E.11	CD83
1.14435662758783e-12	1.19817	1	0.396	2.28871325517566e-09	E.11	LMNB1
1.92867438615741e-12	1.10904	0.833	0.111	3.85734877231483e-09	E.11	ZNF367
5.68821518421947e-12	0.843244	0.889	0.159	1.13764303684389e-08	E.11	RAD51AP1
1.10097851819844e-11	0.587342	0.556	0	2.20195703639689e-08	E.11	POLQ
1.2723752846341e-11	0.683532	0.778	0.073	2.54475056926821e-08	E.11	CDT1
1.39787444552028e-11	0.788959	0.944	0.155	2.79574889104055e-08	E.11	SLC1A4
2.46856635644526e-11	0.35057	0.944	0.199	4.93713271289051e-08	E.11	RARRES2
2.64273011516459e-11	0.841453	0.944	0.112	5.28546023032919e-08	E.11	CDKN2C
3.7172886968104e-11	0.346676	1	0.467	7.43457739362081e-08	E.11	CA8
7.42569582952528e-11	0.944152	0.889	0.129	1.48513916590506e-07	E.11	ZWINT
9.48700620419932e-11	0.430182	0.278	0.065	1.89740124083986e-07	E.11	CDC20
1.01686420686358e-10	1.18618	0.944	0.261	2.03372841372716e-07	E.11	KIF20B
1.26392337430815e-10	0.355075	0.278	0.001	2.5278467486163e-07	E.11	BUB1B
1.288045505244e-10	1.18453	0.944	0.137	2.576091010488e-07	E.11	PHLDB2
1.89762761942037e-10	1.03188	0.833	0.05	3.79525523884075e-07	E.11	ORC6
1.97741440678538e-10	0.353714	1	0.459	3.95482881357075e-07	E.11	C11orf96
2.3649586006814e-10	1.25103	0.944	0.179	4.72991720136279e-07	E.11	TMEM106C
3.83447818013018e-10	0.600008	0.833	0.224	7.66895636026035e-07	E.11	CENPM
4.18512106274221e-10	0.832031	1	0.363	8.37024212548443e-07	E.11	DCK
6.89416184851924e-10	1.99532	1	0.549	1.37883236970385e-06	E.11	HMGB2
7.25302364324697e-10	0.303847	0.889	0.104	1.45060472864939e-06	E.11	CRYAB
8.61612184151332e-10	0.481606	1	0.461	1.72322436830266e-06	E.11	PHLDA2
1.04765167196286e-09	1.41691	0.889	0.184	2.09530334392573e-06	E.11	DHFR
1.10171806501374e-09	0.275819	1	0.293	2.20343613002748e-06	E.11	NOV
1.1690818593877e-09	2.20393	0.722	0.002	2.33816371877541e-06	E.11	ASPM
1.99229649267204e-09	1.77175	0.944	0.44	3.98459298534409e-06	E.11	PCNA
2.32975026743814e-09	0.255382	1	0.499	4.65950053487628e-06	E.11	LINC00152
2.5900949080584e-09	0.732747	1	0.4	5.1801898161168e-06	E.11	CDKN2D
4.15880439754333e-09	1.05116	0.944	0.335	8.31760879508665e-06	E.11	GMNN
4.48370085902637e-09	0.314924	1	0.241	8.96740171805274e-06	E.11	SGMS2
5.7370023777077e-09	0.966365	0.889	0.216	1.14740047554154e-05	E.11	GGH
5.94419073931328e-09	0.661637	0.278	0.002	1.18883814786266e-05	E.11	DLGAP5
7.434681986924e-09	0.43017	0.889	0.178	1.4869363973848e-05	E.11	TSPAN5
8.45504686311676e-09	0.493491	0.944	0.438	1.69100937262335e-05	E.11	CKS2
1.42195490799646e-08	0.269637	1	0.444	2.84390981599291e-05	E.11	NPNT
2.45694847305033e-08	0.40499	1	0.491	4.91389694610067e-05	E.11	NRGN
2.49147146811914e-08	0.837258	1	0.39	4.98294293623828e-05	E.11	PLP2
2.57420313791944e-08	1.00416	1	0.444	5.14840627583889e-05	E.11	EZR
4.15777080648465e-08	1.51134	1	0.941	8.3155416129693e-05	E.11	TUBA1B
5.67284846639997e-08	0.359211	1	0.352	0.000113457	E.11	ODC1
6.2232634103622e-08	1.03107	1	0.492	0.000124465	E.11	TUBA1C
6.42528092977441e-08	1.90671	0.833	0.082	0.000128506	E.11	CENPF
7.63513590710768e-08	0.677708	1	0.418	0.000152703	E.11	IER5
1.03728781381907e-07	0.315328	0.944	0.415	0.000207458	E.11	MTRNR2L1
1.13501176237576e-07	0.308395	0.944	0.361	0.000227002	E.11	CITED4
1.23302292775242e-07	0.27915	0.944	0.368	0.000246605	E.11	FRMD4A
1.31089390653399e-07	0.394574	0.944	0.489	0.000262179	E.11	COL6A2
1.34002084174045e-07	0.870835	0.889	0.214	0.000268004	E.11	WEE1
1.48102513229655e-07	0.889905	0.944	0.338	0.000296205	E.11	TAGLN
1.5663275043739e-07	1.47355	0.944	0.41	0.000313266	E.11	HIST1H4C
2.98034049508205e-07	0.433232	0.944	0.346	0.000596068	E.11	MFGE8
3.25727735374581e-07	0.290582	0.944	0.345	0.000651455	E.11	CHL1
3.34715452427783e-07	0.406042	1	0.53	0.000669431	E.11	INSIG1
4.6456381180081e-07	0.408624	0.944	0.307	0.000929128	E.11	MRPS6
6.42940837789489e-07	0.266622	1	0.398	0.00128588	E.11	CMSS1
6.79743052646936e-07	0.393593	1	0.403	0.00135949	E.11	MTHFD2
7.58282273677568e-07	0.278768	1	0.518	0.00151656	E.11	LINC00551
8.21148855894574e-07	0.713004	0.944	0.372	0.0016423	E.11	RFC3
8.66813239314496e-07	0.293184	1	0.46	0.00173363	E.11	NTHL1
1.09236683320822e-06	1.14495	0.778	0.259	0.00218473	E.11	CENPU
1.18843720032177e-06	0.508185	1	0.57	0.00237687	E.11	CFAP20
1.64680496574875e-06	0.315012	0.278	0.005	0.00329361	E.11	MYBL1
1.7242333059087e-06	0.855345	0.778	0.214	0.00344847	E.11	ATAD5
1.77410947118281e-06	0.252286	0.944	0.501	0.00354822	E.11	TSPAN15
2.01424657241254e-06	0.281472	0.944	0.504	0.00402849	E.11	DDX3Y
2.13318250776655e-06	0.302728	1	0.533	0.00426637	E.11	PLA1A
2.6777561737308e-06	0.274999	0.889	0.233	0.00535551	E.11	PERP
2.75069637211266e-06	0.653578	0.944	0.49	0.00550139	E.11	EIF4EBP1
2.79702658218615e-06	0.685913	0.944	0.338	0.00559405	E.11	ATP2B1
2.93382769450869e-06	0.406714	1	0.383	0.00586766	E.11	COPRS
2.98550510612225e-06	0.252403	0.778	0.082	0.00597101	E.11	FBLN7
3.10590999852946e-06	0.712016	0.944	0.407	0.00621182	E.11	KPNA2
3.56025912095054e-06	0.265103	1	0.425	0.00712052	E.11	LTBP1
4.00359517499908e-06	0.945918	0.722	0.045	0.00800719	E.11	TPX2
4.26730455688872e-06	0.772334	0.278	0.088	0.00853461	E.11	HMMR
4.59103861699858e-06	1.31359	1	0.694	0.00918208	E.11	STMN1
4.83072040434016e-06	0.499625	0.833	0.25	0.00966144	E.11	KCNJ2
5.35300587092923e-06	0.44773	0.889	0.261	0.010706	E.11	CDA
8.00783766959189e-06	0.444459	1	0.469	0.0160157	E.11	CKB
8.28477074298211e-06	0.256933	0.778	0.12	0.0165695	E.11	SLC5A3
1.16665470076916e-05	0.494893	0.944	0.369	0.0233331	E.11	JADE1
2.02405859975607e-05	0.266452	0.833	0.188	0.0404812	E.11	B4GALT4
2.02967914542414e-05	0.711315	0.889	0.313	0.0405936	E.11	ASPH
2.47680479265718e-05	0.592705	1	0.669	0.0495361	E.11	MYL9
3.1723743116205e-05	0.356412	1	0.643	0.0634475	E.11	PHLDA1
3.28834426511367e-05	0.669106	0.722	0.132	0.0657669	E.11	C21orf58
3.43578172140684e-05	0.344369	0.778	0.136	0.0687156	E.11	FAM129A
3.97550926757674e-05	1.03954	1	0.656	0.0795102	E.11	TUBB6
4.2754705874923e-05	0.689857	0.889	0.339	0.0855094	E.11	PDLIM3
4.75914137502907e-05	1.12357	0.778	0.249	0.0951828	E.11	RRM1
5.87197636979826e-05	0.875891	1	0.762	0.11744	E.11	CRIP1
6.64476490555994e-05	0.737917	0.667	0.241	0.132895	E.11	APLN
7.90666516376752e-05	0.412373	0.889	0.28	0.158133	E.11	LYPD2
9.30307263308687e-05	0.523287	0.778	0.179	0.186061	E.11	MIR4435-2HG
0.000118991	0.440191	0.833	0.263	0.237982	E.11	SYNJ2
0.000140323	0.762222	0.778	0.229	0.280647	E.11	CEP290
0.000152268	0.676654	0.778	0.284	0.304537	E.11	PTPRE
0.000202989	0.557143	0.722	0.205	0.405978	E.11	XRCC2
0.000282047	0.502066	0.833	0.337	0.564095	E.11	CTHRC1
0.000508586	0.282936	0.722	0.162	1	E.11	MYH10
0.000509849	0.439213	0.889	0.394	1	E.11	SLC20A1
0.000526822	0.434641	0.889	0.417	1	E.11	UGP2
0.000555009	0.745553	0.833	0.391	1	E.11	MCAM
0.000567322	1.16365	0.722	0.103	1	E.11	MCM4
0.000784295	0.396046	0.778	0.185	1	E.11	MDM2
0.000787037	0.406707	0.889	0.394	1	E.11	TES
0.000882293	0.42762	0.611	0.068	1	E.11	CDC6
0.000971108	0.667999	0.944	0.498	1	E.11	LDHB
0.00122137	0.421847	1	0.676	1	E.11	YWHAH
0.00139796	0.43837	0.833	0.381	1	E.11	IVNS1ABP
0.00142329	0.894503	0.944	0.53	1	E.11	FAM43A
0.00145329	0.269794	0.833	0.299	1	E.11	NFKB1
0.00158012	1.07124	1	0.749	1	E.11	LGALS1
0.00171748	0.399421	0.944	0.512	1	E.11	MARCKS
0.00187089	1.18493	0.722	0.213	1	E.11	THBS1
0.00190479	0.976317	0.667	0.089	1	E.11	CLSPN
0.00205496	0.311218	0.778	0.212	1	E.11	PCDH12
0.00215505	0.524689	0.833	0.361	1	E.11	INSR
0.00221194	0.489685	0.889	0.576	1	E.11	MRPL17
0.00222263	0.362906	0.278	0.227	1	E.11	SLC38A1
0.00230198	0.315303	1	0.573	1	E.11	NFIA
0.00232405	0.367238	1	0.525	1	E.11	PLAC9
0.00243125	0.679466	0.944	0.594	1	E.11	FN1
0.00261606	0.306631	0.278	0.045	1	E.11	FERMT1
0.00397235	0.436106	0.944	0.511	1	E.11	NME1
0.00429946	0.865278	0.722	0.282	1	E.11	TPM2
0.00438215	0.37498	0.722	0.253	1	E.11	ERO1A
0.00462699	0.329795	0.778	0.325	1	E.11	CISD1
0.0046376	0.616636	0.722	0.298	1	E.11	PXDN
0.00499994	1.20705	0.667	0.118	1	E.11	ATAD2
0.00522349	1.05745	0.667	0.116	1	E.11	BRCA2
0.00529205	0.32	1	0.893	1	E.11	GSN
0.00538113	0.49823	0.667	0.158	1	E.11	COL5A1
0.0079358	0.433831	0.889	0.479	1	E.11	TSPAN2
0.00821465	0.270122	0.778	0.318	1	E.11	TLE1
0.00833736	0.518888	1	0.954	1	E.11	GAPDH
0.00975454	0.582308	0.778	0.433	1	E.11	ANKRD11
0.00997104	0.610476	0.667	0.213	1	E.11	MAP1B
4.32477930627046e-61	1.17683	0.923	0.039	8.64955861254092e-58	E.12	TCF21
3.58799571887079e-36	0.703615	0.846	0.006	7.17599143774159e-33	E.12	LMOD1
1.92149356628389e-27	0.415116	0.846	0.03	3.84298713256779e-24	E.12	GUCY1A2
7.32865505479152e-27	1.31619	0.923	0.028	1.4657310109583e-23	E.12	NOTCH3
1.22339243859032e-23	1.72534	0.846	0.095	2.44678487718064e-20	E.12	DES
8.17375843567959e-21	1.03598	0.769	0.064	1.63475168713592e-17	E.12	FRZB
8.01180640901461e-20	0.446749	0.692	0.025	1.60236128180292e-16	E.12	DENND2A
2.12781055501462e-19	0.315398	0.769	0.02	4.25562111002924e-16	E.12	COL14A1
5.79031023278222e-19	0.429304	0.769	0.097	1.15806204655644e-15	E.12	LIF
5.81911135562453e-19	1.49459	0.923	0.155	1.16382227112491e-15	E.12	COX4I2
1.29408675525312e-18	0.52936	0.769	0.03	2.58817351050624e-15	E.12	ZNF703
2.6714489016378e-18	0.422808	0.846	0.005	5.3428978032756e-15	E.12	PLEKHH2
2.94165067224208e-18	0.904062	0.923	0.078	5.88330134448415e-15	E.12	MFAP4
3.31800096416893e-18	0.425925	0.769	0.065	6.63600192833786e-15	E.12	ADH1B
6.56008112982306e-18	0.567004	0.769	0.065	1.31201622596461e-14	E.12	RAMP1
1.74889143631515e-17	0.969562	0.846	0.014	3.49778287263029e-14	E.12	ASPN
4.70601272273257e-17	0.570258	0.846	0.047	9.41202544546514e-14	E.12	PRELP
3.22842564459036e-16	1.88851	1	0.159	6.45685128918072e-13	E.12	NDUFA4L2
3.30989259603767e-16	0.777796	0.692	0.004	6.61978519207534e-13	E.12	CAMK2N1
1.30141209352177e-15	0.718728	0.846	0.053	2.60282418704354e-12	E.12	WISP2
2.64599371237201e-15	0.309092	0.769	0.077	5.29198742474401e-12	E.12	EFHD1
3.93550347062606e-15	0.918451	0.923	0.117	7.87100694125212e-12	E.12	PDGFRB
6.3201168033439e-15	0.459992	0.769	0.004	1.26402336066878e-11	E.12	S1PR3
1.57998379667904e-14	2.0013	1	0.177	3.15996759335808e-11	E.12	SOD3
5.88901405773387e-13	0.67061	0.923	0.243	1.17780281154677e-09	E.12	RRAD
8.20883669707737e-13	0.453097	0.769	0.041	1.64176733941547e-09	E.12	HSPB6
6.56984983062252e-12	1.8447	1	0.2	1.3139699661245e-08	E.12	RARRES2
7.12145544951406e-12	0.253495	0.692	0.007	1.42429108990281e-08	E.12	FST
3.28629920644453e-11	1.06634	0.923	0.156	6.57259841288905e-08	E.12	FXYD1
4.71344900085636e-11	0.652269	0.923	0.138	9.42689800171272e-08	E.12	PDE5A
5.62517368892079e-11	1.00847	0.846	0.202	1.12503473778416e-07	E.12	SERPINF1
6.20747085377204e-11	0.659422	0.846	0.113	1.24149417075441e-07	E.12	CRISPLD2
1.43524710459676e-10	1.38285	0.769	0.093	2.87049420919352e-07	E.12	VASN
2.09672331723162e-10	0.528083	0.769	0.152	4.19344663446324e-07	E.12	STEAP4
2.49215849895101e-10	0.45539	0.769	0.098	4.98431699790203e-07	E.12	SYNPO2
3.15429925265568e-10	0.388681	0.846	0.059	6.30859850531136e-07	E.12	NR2F2-AS1
4.22106360156208e-10	3.38131	0.923	0.198	8.44212720312417e-07	E.12	ACTA2
4.92460384272774e-10	0.321073	0.769	0.019	9.84920768545548e-07	E.12	HSF2BP
5.47167357573094e-10	1.66274	1	0.489	1.09433471514619e-06	E.12	COL6A2
5.5987422753807e-10	0.26885	0.846	0.072	1.11974845507614e-06	E.12	PRKAR2B
9.8090597757311e-10	0.679638	0.923	0.389	1.96181195514622e-06	E.12	AOC3
1.2105508609266e-09	0.942888	0.923	0.409	2.42110172185321e-06	E.12	ITM2C
1.23077662662165e-09	1.68826	1	0.258	2.4615532532433e-06	E.12	IGFBP5
1.39584183180183e-09	1.00081	1	0.483	2.79168366360366e-06	E.12	TPPP3
1.42042834873717e-09	2.7886	1	0.282	2.84085669747434e-06	E.12	TPM2
1.7755329150128e-09	0.302658	0.769	0.105	3.5510658300256e-06	E.12	S1PR2
1.83279258784463e-09	0.314867	0.846	0.041	3.66558517568925e-06	E.12	ECM2
2.00420759765224e-09	0.343054	0.769	0.133	4.00841519530449e-06	E.12	RCAN2
2.44868325684265e-09	1.69341	0.923	0.183	4.8973665136853e-06	E.12	COL1A2
3.04428695025987e-09	0.299179	0.769	0.196	6.08857390051973e-06	E.12	ADAMTS18
3.22251339935812e-09	1.2504	0.923	0.42	6.44502679871625e-06	E.12	RGS16
3.82112821808415e-09	0.836606	0.846	0.072	7.64225643616831e-06	E.12	PTN
3.96331088394526e-09	0.68399	0.923	0.147	7.92662176789052e-06	E.12	NEXN
6.32832473447629e-09	0.789921	0.923	0.429	1.26566494689526e-05	E.12	GUCY1A3
7.13185357354804e-09	0.289775	0.769	0.216	1.42637071470961e-05	E.12	TMEM176A
7.69118848741071e-09	2.83992	0.923	0.46	1.53823769748214e-05	E.12	C11orf96
9.32380511833451e-09	1.4324	0.923	0.195	1.8647610236669e-05	E.12	C1S
9.444495151819e-09	2.26506	1	0.669	1.8888990303638e-05	E.12	MYL9
1.05172503905921e-08	0.770227	0.923	0.334	2.10345007811841e-05	E.12	SEPT4
1.13454729366521e-08	0.674194	0.923	0.299	2.26909458733043e-05	E.12	EBF1
1.33445541625736e-08	0.832252	0.846	0.129	2.66891083251472e-05	E.12	DCN
1.35304690855257e-08	0.829627	0.846	0.341	2.70609381710514e-05	E.12	FAM46A
1.47597408757562e-08	3.36664	0.923	0.339	2.95194817515123e-05	E.12	TAGLN
3.65389265635243e-08	0.42075	0.769	0.211	7.30778531270486e-05	E.12	CLMN
4.4929583656655e-08	1.74825	0.769	0.031	8.98591673133099e-05	E.12	COL1A1
7.14636891560682e-08	0.366918	0.769	0.275	0.000142927	E.12	CCL8
1.29042369086979e-07	0.290363	0.846	0.323	0.000258085	E.12	ID4
1.36995261315728e-07	0.95099	0.923	0.347	0.000273991	E.12	MFGE8
1.4357304597707e-07	0.285462	0.769	0.302	0.000287146	E.12	S100A14
1.59415896445722e-07	1.2918	1	0.515	0.000318832	E.12	LITAF
1.63701766926779e-07	0.582442	0.923	0.234	0.000327404	E.12	PERP
1.73993007385482e-07	0.299788	0.769	0.128	0.000347986	E.12	GJC1
1.91996501480546e-07	0.571949	0.846	0.141	0.000383993	E.12	PGM5
2.22678698329709e-07	0.639416	0.846	0.263	0.000445357	E.12	KIF20B
2.6489028307025e-07	0.76143	0.769	0.249	0.000529781	E.12	MYH11
3.06497205037624e-07	0.524334	0.846	0.427	0.000612994	E.12	TMEM176B
3.34304055992114e-07	0.278393	0.769	0.277	0.000668608	E.12	KCNJ15
5.05295828626095e-07	0.731896	0.923	0.308	0.00101059	E.12	MRPS6
5.05847277741524e-07	0.666781	1	0.589	0.00101169	E.12	C4orf32
6.02044562313883e-07	0.868343	0.846	0.316	0.00120409	E.12	OLFM1
6.09223666725013e-07	1.00959	0.846	0.4	0.00121845	E.12	CYTL1
6.46877919918045e-07	0.358524	0.769	0.329	0.00129376	E.12	KRT17
6.87706700565101e-07	0.911618	1	0.445	0.00137541	E.12	EZR
6.99207120573921e-07	0.306528	0.769	0.137	0.00139841	E.12	FAM117A
7.28868408245197e-07	0.886247	0.923	0.324	0.00145774	E.12	CITED2
7.88727333683665e-07	0.255562	0.769	0.236	0.00157745	E.12	SNAI2
8.67315221570586e-07	0.73993	0.846	0.191	0.00173463	E.12	COL3A1
8.72052389554229e-07	0.274111	0.769	0.261	0.0017441	E.12	IRS2
1.03129567863044e-06	1.53032	1	0.551	0.00206259	E.12	PPP1R14A
1.0839710646129e-06	0.32581	0.769	0.151	0.00216794	E.12	AKR1C1
1.14895421015793e-06	0.361459	0.846	0.147	0.00229791	E.12	LDLRAD3
1.16115201864099e-06	0.334841	0.846	0.211	0.0023223	E.12	LRRC1
1.22854301504692e-06	0.791638	1	0.582	0.00245709	E.12	CSRP2
1.30810803051193e-06	0.725101	1	0.589	0.00261622	E.12	ATF3
1.53114747717976e-06	0.882071	0.846	0.291	0.00306229	E.12	KRT18
1.56582626018483e-06	0.545537	0.769	0.284	0.00313165	E.12	MYO1B
1.62688741374761e-06	1.14135	1	0.491	0.00325377	E.12	RGS5
1.78256956591052e-06	1.17518	0.769	0.243	0.00356514	E.12	PCOLCE
1.94615598341776e-06	1.10354	0.923	0.388	0.00389231	E.12	CPE
1.96934513944551e-06	0.529976	0.846	0.373	0.00393869	E.12	TESC
2.09956338212592e-06	0.284628	0.846	0.352	0.00419913	E.12	CHST2
2.12547178953185e-06	0.40679	0.769	0.36	0.00425094	E.12	LPL
2.25124867354785e-06	0.68212	0.846	0.444	0.0045025	E.12	EGR2
2.56386889947984e-06	0.322043	0.692	0.049	0.00512774	E.12	COL27A1
2.73280917604505e-06	0.671932	0.769	0.271	0.00546562	E.12	TMEM159
2.84515203511126e-06	0.355272	0.769	0.227	0.0056903	E.12	HSD3B7
2.92765711103188e-06	0.360049	0.846	0.411	0.00585531	E.12	RNF122
2.93597961178445e-06	0.421034	0.769	0.387	0.00587196	E.12	PAG1
3.24335146828089e-06	0.948212	0.846	0.36	0.0064867	E.12	ZNF385D
3.38792831041217e-06	0.659428	0.846	0.367	0.00677586	E.12	TRIM16
3.40957713557161e-06	0.436766	0.846	0.444	0.00681915	E.12	ASNS
3.49083644435658e-06	0.38123	0.769	0.344	0.00698167	E.12	SLC7A5
3.58587147204513e-06	0.389598	0.769	0.394	0.00717174	E.12	TUBB3
3.992182020448e-06	0.485396	0.846	0.386	0.00798436	E.12	PDE2A
4.01795209522378e-06	0.312501	0.923	0.54	0.0080359	E.12	SLC7A5P2
4.30828261124715e-06	1.2585	0.846	0.52	0.00861657	E.12	BRE-AS1
4.48201135066417e-06	0.756132	0.846	0.31	0.00896402	E.12	CD200
4.73252152950461e-06	0.269867	0.769	0.395	0.00946504	E.12	PTGER3
4.78511057574522e-06	0.376608	0.846	0.326	0.00957022	E.12	BDKRB2
4.9571284080594e-06	0.879346	0.846	0.289	0.00991426	E.12	CCDC71L
5.11389446176521e-06	1.71574	0.846	0.269	0.0102278	E.12	POSTN
5.12511545856466e-06	0.35536	0.769	0.37	0.0102502	E.12	PLAU
5.46119487807984e-06	1.495	1	0.704	0.0109224	E.12	CEBPB
5.55113750269625e-06	0.344735	0.769	0.318	0.0111023	E.12	ANKRD29
5.73546851333515e-06	0.444569	0.769	0.35	0.0114709	E.12	MUC1
5.74541161116325e-06	1.094	1	0.954	0.0114908	E.12	GAPDH
6.03124535442843e-06	0.287114	0.846	0.379	0.0120625	E.12	CD79B
6.3381846987385e-06	0.499225	0.846	0.309	0.0126764	E.12	NDN
7.2259005453074e-06	0.542858	0.769	0.394	0.0144518	E.12	MEOX2
7.91450161507655e-06	0.844474	1	0.978	0.015829	E.12	RPS3
8.03948925963704e-06	0.803152	0.846	0.509	0.016079	E.12	SFTPA2
8.58595919776272e-06	1.0227	1	0.991	0.0171719	E.12	RPL13
8.80823596095859e-06	0.75996	0.846	0.484	0.0176165	E.12	TUBB2A
9.29494751497719e-06	0.307495	0.769	0.299	0.0185899	E.12	EXOC3L2
9.35393178173887e-06	0.266039	0.846	0.329	0.0187079	E.12	OSBPL1A
9.39270126703795e-06	0.39648	0.538	0.006	0.0187854	E.12	THBS2
9.4805453721181e-06	0.566863	0.846	0.253	0.0189611	E.12	ERO1A
1.04617916884101e-05	0.408446	0.846	0.2	0.0209236	E.12	SMAD3
1.04807982904978e-05	0.752893	0.846	0.429	0.0209616	E.12	EGR3
1.06286892862211e-05	0.649933	0.923	0.552	0.0212574	E.12	APOE
1.11436571092722e-05	0.804145	0.846	0.461	0.0222873	E.12	MYLK
1.25739833238244e-05	0.435736	0.769	0.151	0.025148	E.12	LRIG3
1.41582516419999e-05	0.26793	0.769	0.242	0.0283165	E.12	HS3ST1
1.48628145561959e-05	0.258991	0.846	0.235	0.0297256	E.12	MAF
1.57928764606965e-05	0.744309	0.923	0.477	0.0315858	E.12	APOLD1
1.6837551006735e-05	1.37049	0.923	0.644	0.0336751	E.12	PHLDA1
1.70055081247921e-05	0.387997	0.923	0.565	0.034011	E.12	FABP4
2.047781053611e-05	1.51225	0.769	0.106	0.0409556	E.12	CRYAB
2.14850807365205e-05	0.9998	1	0.978	0.0429702	E.12	RPS4X
2.25177691292651e-05	0.4424	0.769	0.281	0.0450355	E.12	RHOU
2.29970399564705e-05	0.795249	1	0.847	0.0459941	E.12	LRRC75A-AS1
2.53023812435588e-05	1.28789	0.846	0.346	0.0506048	E.12	ARID5B
2.87492002262332e-05	0.280027	0.769	0.377	0.0574984	E.12	APOD
2.9345124597781e-05	0.41556	0.846	0.297	0.0586902	E.12	PKP4
2.97701324122912e-05	1.08478	1	0.982	0.0595403	E.12	RPS2
2.99474482038298e-05	0.378912	0.846	0.406	0.0598949	E.12	RASA4
3.007812263544e-05	0.558761	0.923	0.485	0.0601562	E.12	SLC1A5
3.14566103558872e-05	0.429758	0.769	0.426	0.0629132	E.12	NEURL1B
3.25788262175498e-05	1.25992	1	0.815	0.0651577	E.12	ADIRF
3.4354948839915e-05	0.3793	0.769	0.164	0.0687099	E.12	SGCE
3.683522807449e-05	1.12142	0.769	0.427	0.0736705	E.12	G0S2
3.71218355716977e-05	0.611659	0.923	0.426	0.0742437	E.12	DNAJB9
3.92930046554033e-05	0.32292	0.846	0.362	0.078586	E.12	TPD52L1
4.42517177428082e-05	0.272296	0.769	0.393	0.0885034	E.12	BATF2
4.50416958053634e-05	0.30602	0.769	0.425	0.0900834	E.12	RBP5
4.5323922556107e-05	0.584167	0.692	0.114	0.0906478	E.12	SMIM3
4.54219417041393e-05	0.815651	0.846	0.443	0.0908439	E.12	ADAMTS4
4.60232190021131e-05	0.541992	0.769	0.441	0.0920464	E.12	DLL1
4.94933484815969e-05	0.891893	0.769	0.468	0.0989867	E.12	AREG
5.00307386213108e-05	0.299888	0.846	0.504	0.100061	E.12	HSPA1B
5.01697370889528e-05	1.03649	0.923	0.694	0.100339	E.12	SFTPC
5.08081851941701e-05	0.987184	1	0.9	0.101616	E.12	RPL4
5.08484175460185e-05	0.426975	0.846	0.399	0.101697	E.12	SMAD1
5.27840485031287e-05	0.717386	0.923	0.391	0.105568	E.12	MCAM
5.60638183176628e-05	1.29542	1	0.799	0.112128	E.12	CST3
5.77659947717327e-05	0.558338	0.923	0.546	0.115532	E.12	CYR61
6.15539701138445e-05	0.436464	0.846	0.356	0.123108	E.12	FABP5
6.45915764233343e-05	0.260048	0.769	0.215	0.129183	E.12	GSTM3
6.46296480256593e-05	0.853356	1	0.91	0.129259	E.12	RPLP0
6.57678315507017e-05	0.74204	1	0.999	0.131536	E.12	RPL10
6.61894212912059e-05	0.390028	0.846	0.527	0.132379	E.12	ADM5
6.72087604475009e-05	0.705352	1	0.952	0.134418	E.12	EEF1G
6.96282326630376e-05	0.743956	1	0.959	0.139256	E.12	RPL7A
7.29980505431577e-05	1.20188	0.846	0.386	0.145996	E.12	C1R
7.31582713692789e-05	0.630875	0.923	0.496	0.146317	E.12	UAP1
7.90460527670666e-05	0.321737	0.846	0.536	0.158092	E.12	CD14
8.94226519925316e-05	0.457659	0.923	0.571	0.178845	E.12	HBEGF
9.08886932468215e-05	0.885918	0.923	0.753	0.181777	E.12	GAS5
9.61000093267813e-05	0.94115	0.923	0.55	0.1922	E.12	HMGB2
9.87939478646077e-05	0.764813	1	0.524	0.197588	E.12	CD55
0.000100009	0.256167	0.846	0.289	0.200018	E.12	LY96
0.000102254	0.40198	0.846	0.36	0.204508	E.12	VWA1
0.000112723	1.22749	0.923	0.629	0.225446	E.12	NR4A1
0.000114767	1.23183	0.923	0.727	0.229534	E.12	CDKN1A
0.000117617	0.365005	0.769	0.294	0.235234	E.12	NOV
0.000119759	1.02654	1	0.993	0.239519	E.12	RPS18
0.00012764	0.419199	0.846	0.469	0.25528	E.12	C7
0.000129814	0.464851	0.846	0.289	0.259627	E.12	LAMC1
0.000130653	0.376149	0.846	0.489	0.261305	E.12	FAM167B
0.000132304	0.715106	0.769	0.297	0.264609	E.12	CCDC3
0.000141937	0.809126	0.846	0.365	0.283874	E.12	PLAT
0.000142197	0.651135	1	0.985	0.284394	E.12	RPS3A
0.00014332	0.480273	0.846	0.359	0.286639	E.12	DUSP5
0.000155532	0.365403	0.769	0.431	0.311064	E.12	NPM3
0.000155939	1.79859	0.846	0.349	0.311878	E.12	BGN
0.000158411	0.804905	0.769	0.474	0.316822	E.12	NR4A2
0.000169131	0.375167	0.846	0.304	0.338261	E.12	FAM213A
0.000176441	0.737055	0.692	0.143	0.352883	E.12	SDC2
0.000177508	0.618262	0.923	0.549	0.355017	E.12	CTSC
0.000189487	0.75466	0.846	0.277	0.378975	E.12	NET1
0.000193499	0.531015	0.769	0.45	0.386997	E.12	INHBB
0.000198345	0.974399	1	0.713	0.39669	E.12	HSPA5
0.00019836	1.57111	0.846	0.61	0.39672	E.12	ACKR1
0.000199833	0.982557	0.615	0.091	0.399666	E.12	FHL2
0.000201682	0.357611	0.923	0.55	0.403363	E.12	STC1
0.000206175	0.836791	1	0.899	0.41235	E.12	SOCS3
0.000206505	0.774172	1	0.984	0.41301	E.12	RPL7
0.000212137	0.571563	0.769	0.498	0.424275	E.12	DNASE1L3
0.00021801	0.467677	0.846	0.403	0.436021	E.12	AMOTL2
0.000227931	0.79739	0.846	0.455	0.455863	E.12	SPRY1
0.000231419	0.39076	0.846	0.46	0.462839	E.12	HMGA1
0.000232969	0.41791	0.846	0.381	0.465939	E.12	IVNS1ABP
0.000233508	0.795926	0.846	0.453	0.467017	E.12	CD44
0.000234939	0.823111	1	0.976	0.469879	E.12	RPS9
0.000245952	0.422968	0.846	0.505	0.491904	E.12	DDX3Y
0.000306025	0.406538	0.923	0.338	0.612049	E.12	ATP2B1
0.000314478	0.817374	0.923	0.556	0.628956	E.12	ADAMTS1
0.000317068	0.675215	1	0.99	0.634137	E.12	RPS6
0.000328232	0.518069	0.923	0.506	0.656464	E.12	MAP3K8
0.000339331	1.05173	1	0.989	0.678662	E.12	RPL3
0.000370368	0.630892	0.846	0.495	0.740736	E.12	FOSL1
0.000374178	0.957457	0.846	0.436	0.748355	E.12	ACTN1
0.00037793	1.23938	1	0.951	0.755861	E.12	RPL12
0.000379325	0.337209	0.923	0.443	0.75865	E.12	C1QTNF1
0.000393952	0.254624	0.769	0.38	0.787904	E.12	ZNF385A
0.00047285	0.471712	0.846	0.6	0.945699	E.12	SIK1
0.000477854	0.405744	0.846	0.307	0.955708	E.12	C9orf3
0.000482128	1.13368	0.923	0.589	0.964255	E.12	NDRG1
0.000487992	1.04637	1	0.763	0.975984	E.12	CRIP1
0.000491321	0.675485	0.846	0.509	0.982642	E.12	TMEM70
0.000503041	0.537291	0.923	0.578	1	E.12	SNCG
0.000514932	0.251238	0.692	0.183	1	E.12	HIST2H2AC
0.000518091	0.762976	0.923	0.581	1	E.12	IGFBP2
0.000553091	0.42088	0.923	0.488	1	E.12	SSH1
0.000557199	0.301229	0.769	0.424	1	E.12	ASMTL
0.000572882	0.870947	0.846	0.595	1	E.12	NUPR1
0.00057341	0.583124	0.769	0.472	1	E.12	DDIT3
0.000575631	0.317884	0.615	0.132	1	E.12	CHST1
0.00058609	0.781408	1	0.749	1	E.12	LGALS1
0.000655527	0.387411	0.846	0.39	1	E.12	MGLL
0.000663479	0.371484	0.846	0.407	1	E.12	TGFBR3
0.000668706	0.721093	0.923	0.499	1	E.12	LDHB
0.000747888	0.324819	0.846	0.323	1	E.12	GMDS
0.000845504	0.300932	0.846	0.583	1	E.12	SLPI
0.00086387	0.569479	0.846	0.34	1	E.12	PDLIM3
0.000993774	0.832705	0.769	0.354	1	E.12	SLC16A3
0.00103277	0.912017	0.846	0.513	1	E.12	RPL22L1
0.00108281	0.281435	0.692	0.222	1	E.12	PLEKHO1
0.00115064	0.268828	0.692	0.349	1	E.12	COL21A1
0.00117671	1.16792	0.769	0.483	1	E.12	SNHG15
0.00118995	0.914328	0.692	0.331	1	E.12	FKBP11
0.00126595	0.33388	0.846	0.478	1	E.12	HAPLN3
0.001351	0.386179	0.615	0.11	1	E.12	TMEM98
0.00147277	0.777503	1	0.526	1	E.12	PLAC9
0.00160819	0.799596	1	0.96	1	E.12	RPL10A
0.00161396	0.258919	0.692	0.214	1	E.12	MAP1B
0.00168627	0.844049	0.923	0.718	1	E.12	SERPING1
0.00169573	0.369825	0.846	0.496	1	E.12	DNAJB1
0.0016964	0.415774	0.846	0.384	1	E.12	COPRS
0.00170323	0.885086	1	0.763	1	E.12	SRSF7
0.00172568	0.252008	0.923	0.477	1	E.12	RBP1
0.00174383	0.390653	0.846	0.571	1	E.12	PIM1
0.00179483	0.298857	0.846	0.556	1	E.12	RALGDS
0.00185399	0.541716	0.923	0.625	1	E.12	MAT2A
0.001917	1.34259	0.769	0.568	1	E.12	PLIN2
0.00199335	0.587582	0.846	0.694	1	E.12	SNHG5
0.00201757	0.758381	0.846	0.507	1	E.12	HSPD1
0.00206937	0.580374	0.769	0.506	1	E.12	CREM
0.00215711	0.70277	1	0.893	1	E.12	GSN
0.00236659	1.03096	1	0.801	1	E.12	LMNA
0.0023926	0.255778	0.769	0.326	1	E.12	REL
0.00241171	0.811126	0.846	0.547	1	E.12	TNFRSF12A
0.00245366	0.312298	0.846	0.433	1	E.12	SHB
0.00263488	0.602567	0.923	0.547	1	E.12	FHL1
0.00264341	0.378911	0.769	0.302	1	E.12	MLEC
0.00281641	0.283417	0.692	0.284	1	E.12	SLC8A1
0.00292245	0.269152	0.615	0.179	1	E.12	TNFAIP8
0.00300114	0.324728	0.692	0.245	1	E.12	PLOD2
0.00309729	0.601516	1	0.982	1	E.12	RPS12
0.00323762	0.510049	1	0.661	1	E.12	PLA2G16
0.00332225	0.915752	1	0.97	1	E.12	ACTG1
0.00341055	0.282421	0.923	0.627	1	E.12	SOX7
0.00353326	0.356835	0.923	0.429	1	E.12	NES
0.00376314	0.369475	0.846	0.475	1	E.12	CFI
0.00393477	0.457557	0.846	0.396	1	E.12	BACE2
0.003973	0.483207	0.923	0.407	1	E.12	PALLD
0.00406479	0.340424	0.846	0.576	1	E.12	KDM6B
0.00414352	0.289278	0.846	0.379	1	E.12	PLCG2
0.00436403	0.401813	0.846	0.465	1	E.12	RFK
0.00441013	0.630946	0.846	0.584	1	E.12	ZFAS1
0.00480169	0.849967	0.846	0.518	1	E.12	DUSP23
0.00484865	0.723785	0.769	0.399	1	E.12	SHC1
0.005112	0.498603	1	0.996	1	E.12	FTH1
0.00540329	0.262562	0.692	0.23	1	E.12	CEP290
0.0054773	0.679281	0.769	0.289	1	E.12	GARS
0.00565777	0.332408	0.923	0.649	1	E.12	DLC1
0.0060141	0.852435	0.846	0.426	1	E.12	AKAP12
0.00608059	0.821395	0.923	0.772	1	E.12	NPC2
0.00667102	0.504589	0.846	0.606	1	E.12	PLVAP
0.00678789	0.81294	0.615	0.348	1	E.12	TGFBI
0.00705912	0.672077	1	0.945	1	E.12	CEBPD
0.00725251	0.51009	0.538	0.123	1	E.12	EDIL3
0.00744714	0.558417	0.538	0.217	1	E.12	TNC
0.00783869	0.471724	0.923	0.656	1	E.12	TUBB6
0.00929142	0.592692	0.538	0.149	1	E.12	CCDC80
0.00935815	0.57453	0.538	0.025	1	E.12	MAP1A
0.00936623	0.669117	0.923	0.593	1	E.12	SWAP70
0.00962905	0.603478	0.769	0.318	1	E.12	SLC4A7
0.00974029	0.642335	0.769	0.418	1	E.12	UGP2

## Sheet: E.1
Marker genes for cluster E.1
p_val	avg_log2FC	pct.1	pct.2	p_val_adj	cluster	gene
7.46016520111422e-202	0.569676	0.695	0.175	1.49203304022284e-198	E.1	CCL8
5.37062697458483e-198	0.286068	0.843	0.409	1.07412539491697e-194	E.1	C11orf91
2.69500672625165e-186	0.710877	0.895	0.464	5.3900134525033e-183	E.1	TNFRSF12A
2.85448168173054e-183	0.471328	0.876	0.405	5.70896336346108e-180	E.1	FOSL1
3.49002502615507e-170	0.585003	0.906	0.465	6.98005005231013e-167	E.1	NOP16
4.40817335070034e-167	0.547622	0.842	0.301	8.81634670140068e-164	E.1	MTHFD2
7.50481334235127e-161	0.252144	0.863	0.451	1.50096266847025e-157	E.1	CYP51A1
5.43234882790838e-155	0.294769	0.864	0.464	1.08646976558168e-151	E.1	SLC7A5P2
2.63931614134888e-148	0.794108	0.884	0.401	5.27863228269776e-145	E.1	TUBA1C
7.64616139625785e-142	0.485753	0.838	0.35	1.52923227925157e-138	E.1	ADAMTS4
7.93160316293923e-127	0.252885	0.852	0.399	1.58632063258785e-123	E.1	SLC1A5
4.43784485902027e-126	0.427913	0.884	0.447	8.87568971804055e-123	E.1	PLAUR
4.06072044964243e-125	1.04978	0.814	0.291	8.12144089928485e-122	E.1	PDLIM4
1.52589101273685e-123	0.609585	0.885	0.447	3.0517820254737e-120	E.1	INSIG1
4.93937217811853e-123	1.6687	0.967	0.776	9.87874435623706e-120	E.1	TIMP1
9.52420813121508e-123	0.519331	0.899	0.497	1.90484162624302e-119	E.1	RELL1
3.9227341282414e-122	0.392357	0.817	0.373	7.8454682564828e-119	E.1	LCN6
2.31004164920141e-120	0.759541	0.872	0.38	4.62008329840282e-117	E.1	PNP
3.7803089004851e-117	0.432812	0.801	0.38	7.5606178009702e-114	E.1	HMGA1
1.62980371391988e-114	0.905574	0.954	0.576	3.25960742783976e-111	E.1	DDX21
1.88674020068775e-112	0.379359	0.885	0.503	3.77348040137551e-109	E.1	KDM6B
7.01082488251684e-112	0.368545	0.882	0.428	1.40216497650337e-108	E.1	LITAF
7.80296337688759e-109	1.15089	0.889	0.477	1.56059267537752e-105	E.1	ADAMTS1
8.18972630729859e-105	0.333909	0.821	0.403	1.63794526145972e-101	E.1	SNHG15
1.92494478947422e-102	0.275895	0.715	0.289	3.84988957894844e-99	E.1	LIPG
7.83585111499611e-100	0.753496	0.826	0.386	1.56717022299922e-96	E.1	ADAMTS9
2.54827038591909e-96	0.308305	0.878	0.514	5.09654077183818e-93	E.1	ISG20
4.25102457937644e-94	0.74864	0.936	0.546	8.50204915875288e-91	E.1	MYC
1.25207272439684e-92	0.743466	0.98	0.691	2.50414544879369e-89	E.1	NNMT
9.55168662287978e-89	0.411008	0.898	0.464	1.91033732457596e-85	E.1	CHIC2
7.86365675543909e-88	0.538832	0.841	0.434	1.57273135108782e-84	E.1	NME1
5.06577792245809e-87	0.319286	0.731	0.264	1.01315558449162e-83	E.1	ODC1
5.96930629182078e-84	0.416917	0.873	0.462	1.19386125836416e-80	E.1	GNL3
8.8373330517826e-83	0.773996	0.886	0.466	1.76746661035652e-79	E.1	CYR61
1.32893078162405e-82	0.475434	0.927	0.554	2.6578615632481e-79	E.1	MAT2A
5.97034430888028e-82	0.316748	0.889	0.515	1.19406886177606e-78	E.1	UPP1
2.42165958401427e-80	0.642414	0.995	0.849	4.84331916802854e-77	E.1	YBX3
2.33062874844354e-79	0.297202	0.826	0.418	4.66125749688708e-76	E.1	UAP1
4.10017786520399e-78	0.851694	0.834	0.451	8.20035573040798e-75	E.1	CD55
1.6447075111188e-76	0.306718	0.924	0.553	3.28941502223759e-73	E.1	SOD2
3.51587584113156e-75	0.372768	0.929	0.557	7.03175168226312e-72	E.1	LDLR
3.89398476960933e-75	0.43808	0.703	0.225	7.78796953921865e-72	E.1	SLC39A14
1.77778824492117e-74	0.291048	0.85	0.5	3.55557648984234e-71	E.1	VCAM1
5.22090025267261e-73	0.886593	0.997	0.866	1.04418005053452e-69	E.1	EMP1
6.15942996146888e-69	0.499842	0.924	0.593	1.23188599229378e-65	E.1	TUBB6
1.85931909094782e-68	0.275915	0.959	0.684	3.71863818189563e-65	E.1	MT1A
6.93082616184147e-67	0.617884	0.818	0.453	1.38616523236829e-63	E.1	MALL
2.61803963781957e-66	0.648458	0.97	0.762	5.23607927563914e-63	E.1	LMNA
1.0573625811681e-65	0.294528	0.885	0.508	2.1147251623362e-62	E.1	BAG3
1.77686267330612e-65	0.429894	0.906	0.543	3.55372534661224e-62	E.1	ARPC5L
5.77381995992274e-58	0.413784	0.996	0.944	1.15476399198455e-54	E.1	GAPDH
6.1306939787434e-58	0.608879	0.808	0.484	1.22613879574868e-54	E.1	RCAN1
1.68196831974512e-57	0.37908	0.833	0.438	3.36393663949024e-54	E.1	RPL22L1
5.79949901942578e-57	0.482523	0.916	0.569	1.15989980388516e-53	E.1	NAMPT
1.47239310644554e-56	0.356575	0.922	0.6	2.94478621289108e-53	E.1	EVA1C
1.43514537771171e-55	0.381366	0.682	0.283	2.87029075542341e-52	E.1	DUSP5
5.64654160246215e-55	0.492906	0.98	0.843	1.12930832049243e-51	E.1	ANXA2
6.70314707256948e-52	0.38881	0.736	0.335	1.3406294145139e-48	E.1	ABL2
1.32582060913195e-45	0.339787	0.833	0.468	2.65164121826391e-42	E.1	GJA1
1.79275194509787e-45	0.495797	0.919	0.606	3.58550389019574e-42	E.1	PKIG
4.65240083330713e-45	0.367887	0.773	0.444	9.30480166661427e-42	E.1	SRM
5.60690730702467e-45	0.591958	0.703	0.314	1.12138146140493e-41	E.1	CPE
3.09941416588337e-44	0.304496	0.833	0.456	6.19882833176673e-41	E.1	NCOA7
4.1144546005879e-44	0.336891	0.808	0.49	8.2289092011758e-41	E.1	STC1
3.1792511382927e-42	0.475604	0.814	0.486	6.35850227658541e-39	E.1	AKAP13
8.44769756751267e-42	0.624381	0.689	0.3	1.68953951350253e-38	E.1	CYP1B1
9.62690555812056e-42	0.598037	0.956	0.729	1.92538111162411e-38	E.1	SOCS2
1.74012631329196e-41	0.411414	0.901	0.598	3.48025262658392e-38	E.1	ITGA5
5.1768622128213e-41	0.937888	0.961	0.738	1.03537244256426e-37	E.1	SAT1
1.38288411172714e-40	0.265143	0.723	0.346	2.76576822345428e-37	E.1	CLDN10
2.75528756209244e-40	0.308414	0.712	0.33	5.51057512418488e-37	E.1	SNX9
3.91399685766601e-40	0.516553	0.677	0.295	7.82799371533202e-37	E.1	CNKSR3
7.40981403412115e-40	0.561183	0.997	0.975	1.48196280682423e-36	E.1	TM4SF1
1.03399048141606e-39	0.359455	0.66	0.268	2.06798096283212e-36	E.1	PTPN1
4.59717317732811e-39	0.328373	0.961	0.731	9.19434635465623e-36	E.1	ARID5A
5.58889489391582e-39	0.407699	0.966	0.762	1.11777897878316e-35	E.1	ATP1A1
1.53706099307548e-38	0.297467	0.797	0.439	3.07412198615095e-35	E.1	HSPD1
3.78791148527499e-38	0.331174	0.992	0.891	7.57582297054999e-35	E.1	RPLP0
1.06630025692652e-37	0.276717	0.834	0.486	2.13260051385305e-34	E.1	MTUS1
2.07760932890401e-37	0.35827	0.954	0.717	4.15521865780801e-34	E.1	SRSF7
6.14370380575414e-36	0.344707	0.65	0.284	1.22874076115083e-32	E.1	FOXC1
6.76511159529091e-36	0.661861	0.897	0.549	1.35302231905818e-32	E.1	CTGF
4.64308955647758e-35	0.418602	0.979	0.865	9.28617911295517e-32	E.1	CD9
1.65720022744137e-33	0.297133	0.835	0.518	3.31440045488275e-30	E.1	SERPINB1
2.50888700990655e-31	0.258931	0.797	0.481	5.01777401981311e-28	E.1	TOP1
2.54195910331241e-31	0.417287	0.974	0.809	5.08391820662482e-28	E.1	NPM1
1.04892161554524e-30	0.339686	0.825	0.533	2.09784323109048e-27	E.1	NDRG1
2.09997782578324e-30	0.339681	0.575	0.233	4.19995565156647e-27	E.1	CCDC3
4.04316887033395e-30	0.287872	0.629	0.273	8.0863377406679e-27	E.1	PDLIM3
4.62898795050608e-30	0.261403	0.69	0.325	9.25797590101216e-27	E.1	SLC20A1
1.09847357807683e-29	0.269557	0.625	0.285	2.19694715615366e-26	E.1	MYOF
1.38745116198604e-29	0.417643	0.703	0.377	2.77490232397208e-26	E.1	GADD45A
3.49512030891206e-29	0.256802	0.894	0.606	6.99024061782412e-26	E.1	MIDN
3.85955426280889e-29	0.321528	0.621	0.255	7.71910852561778e-26	E.1	NOS3
1.93762775718299e-26	0.28416	0.678	0.366	3.87525551436599e-23	E.1	NFATC1
2.82495391732899e-26	0.284612	0.838	0.536	5.64990783465798e-23	E.1	SWAP70
3.54409857858179e-25	0.295536	0.897	0.609	7.08819715716358e-22	E.1	HIF1A
1.54743907558377e-24	0.631718	0.522	0.152	3.09487815116754e-21	E.1	PTHLH
1.6227706632642e-24	0.297098	0.601	0.252	3.24554132652839e-21	E.1	SLC4A7
8.62599209167738e-24	0.55577	0.546	0.208	1.72519841833548e-20	E.1	PTGS2
2.60372587390812e-23	0.305907	0.698	0.385	5.20745174781625e-20	E.1	IL1R1
3.79858009095754e-23	0.370438	0.583	0.266	7.59716018191508e-20	E.1	ANGPTL4
4.49810973906642e-22	0.601075	1	0.965	8.99621947813284e-19	E.1	MT2A
2.57017633242129e-21	0.34543	0.626	0.314	5.14035266484259e-18	E.1	MCTP1
1.65276989710798e-17	0.26783	0.992	0.929	3.30553979421596e-14	E.1	TUBA1B
2.98539826545072e-17	0.343301	0.59	0.289	5.97079653090143e-14	E.1	ARID5B
2.56241434080956e-16	0.269637	1	0.961	5.12482868161912e-13	E.1	S100A6
5.73733573545892e-16	0.253681	0.571	0.224	1.14746714709178e-12	E.1	GARS
6.35829306550301e-16	0.413605	0.599	0.311	1.2716586131006e-12	E.1	PLAT
2.62175366026732e-15	0.380487	0.646	0.375	5.24350732053464e-12	E.1	AKAP12
3.66459925834324e-13	0.73695	0.327	0.244	7.32919851668647e-10	E.1	IGFBP5
5.58211328515145e-11	0.255571	0.481	0.156	1.11642265703029e-07	E.1	SLC9B2
7.41464831319613e-10	0.306964	0.552	0.303	1.48292966263923e-06	E.1	ERRFI1
2.44404923469469e-09	0.404427	0.492	0.221	4.88809846938939e-06	E.1	SLC7A2
3.00583882816855e-06	0.305016	0.469	0.2	0.00601168	E.1	FGL2
2.9755667702287e-05	0.25958	0.408	0.097	0.0595113	E.1	CRTAC1
0.00100812	0.301882	0.471	0.23	1	E.1	SERPINE1
0.00120543	0.259799	0.386	0.118	1	E.1	ELL2
0.00524524	0.326516	0.337	0.15	1	E.1	EFEMP1

## Sheet: E.2
Marker genes for cluster E.2
p_val	avg_log2FC	pct.1	pct.2	p_val_adj	cluster	gene
3.83967304694684e-107	1.91802	0.945	0.87	7.67934609389368e-104	E.2	TNFSF10
2.35917216996182e-103	1.26727	0.972	0.771	4.71834433992364e-100	E.2	TMEM100
7.4912926202407e-83	1.23895	0.913	0.877	1.49825852404814e-79	E.2	CTNNAL1
9.85226647689174e-78	1.04707	0.94	0.853	1.97045329537835e-74	E.2	RHOB
2.55831327568415e-67	1.08145	0.896	0.705	5.1166265513683e-64	E.2	HEY1
2.89453268869758e-65	1.07919	0.925	0.835	5.78906537739517e-62	E.2	HERPUD1
1.07279514385955e-56	1.1732	0.91	0.733	2.1455902877191e-53	E.2	EDN1
2.52144544629637e-56	1.25078	0.676	0.455	5.04289089259275e-53	E.2	RGS5
4.30109966392366e-45	0.749909	0.957	0.943	8.60219932784731e-42	E.2	CLEC3B
1.3790563606681e-40	1.15979	0.763	0.66	2.75811272133621e-37	E.2	PLK2
7.6636641016282e-39	0.662889	0.718	0.65	1.53273282032564e-35	E.2	CD36
5.26313395118606e-37	1.05706	0.76	0.647	1.05262679023721e-33	E.2	PDK4
3.68493487670988e-25	1.04028	0.778	0.737	7.36986975341976e-22	E.2	FCN3
1.38550461131108e-22	0.624414	0.957	0.89	2.77100922262215e-19	E.2	C10orf10
2.68699941479023e-19	0.71237	0.822	0.811	5.37399882958047e-16	E.2	TSC22D3
3.61340127634075e-19	0.496234	0.433	0.358	7.2268025526815e-16	E.2	CYP26B1
8.74122057325447e-17	0.802091	0.566	0.503	1.74824411465089e-13	E.2	HOXA5
9.7664267222366e-17	0.652612	0.804	0.737	1.95328534444732e-13	E.2	CXCL12
2.1016310082087e-13	0.293942	0.978	0.961	4.2032620164174e-10	E.2	MGP
8.39949425052682e-13	0.86234	0.512	0.45	1.67989885010536e-09	E.2	SOX4
1.35174703847751e-12	0.512013	0.721	0.666	2.70349407695503e-09	E.2	GJA5
2.01570510107265e-12	0.674596	0.722	0.69	4.03141020214530e-09	E.2	STMN1
5.34325071165312e-11	0.62522	0.73	0.716	1.06865014233062e-07	E.2	ID2
7.1440465820788e-11	0.699012	0.637	0.641	1.42880931641576e-07	E.2	GBP4
3.94792363733592e-09	0.487677	0.833	0.872	7.89584727467184e-06	E.2	ITM2A
5.985296150611e-09	0.412628	0.855	0.811	1.1970592301222e-05	E.2	ID3
1.61383724254193e-08	0.428565	0.96	0.982	3.22767448508386e-05	E.2	DUSP1
3.54650498730182e-08	0.328939	0.897	0.884	7.09300997460365e-05	E.2	GPX3
1.01353840045851e-07	0.431633	0.722	0.755	0.000202708	E.2	LGALS1
1.7186055967817e-07	0.315297	0.416	0.39	0.000343721	E.2	TNFRSF8
3.11137199682749e-07	0.34696	0.363	0.326	0.000622274	E.2	CTDSPL
4.80908306637105e-07	0.531412	0.624	0.607	0.000961817	E.2	RNF144B
8.59685152142014e-07	0.898327	0.458	0.42	0.00171937	E.2	SSTR1
8.38233247884723e-06	0.558151	0.615	0.63	0.0167647	E.2	MYLIP
1.8481107913242e-05	0.511545	0.425	0.423	0.0369622	E.2	DKK3
2.67562376514817e-05	0.339296	0.367	0.508	0.0535125	E.2	BNIP3
3.98421697656694e-05	0.470385	0.479	0.537	0.0796843	E.2	CLDN11
4.01429602257892e-05	0.475456	0.642	0.671	0.0802859	E.2	STXBP6
0.000113438	0.268063	0.985	0.99	0.226876	E.2	CD74
0.00012671	0.329739	0.778	0.815	0.253419	E.2	TUBA1A
0.000141672	0.663292	0.415	0.377	0.283344	E.2	GJA4
0.000241183	0.855219	0.455	0.546	0.482366	E.2	IL7R
0.000307592	0.475941	0.536	0.556	0.615184	E.2	PPP1R14A
0.00103155	0.503139	0.427	0.431	1	E.2	LRRN3
0.00119144	0.742918	0.47	0.497	1	E.2	XIST
0.00130512	0.486858	0.678	0.735	1	E.2	F8
0.00200668	0.5189	0.64	0.697	1	E.2	DDIT4
0.00275761	0.632108	0.521	0.549	1	E.2	SLC6A4
0.00337348	0.544923	0.637	0.684	1	E.2	MDK
0.00577169	0.424773	0.299	0.402	1	E.2	RND3
0.00810749	0.550001	0.588	0.634	1	E.2	NPR3

## Sheet: E.3
Marker genes for cluster E.3
p_val	avg_log2FC	pct.1	pct.2	p_val_adj	cluster	gene
6.12113160130072e-112	1.20031	0.993	0.817	1.22422632026014e-108	E.3	MT1E
4.95651702221014e-108	1.17438	0.986	0.897	9.91303404442028e-105	E.3	TIMP3
5.82100310823401e-101	0.975353	0.983	0.869	1.1642006216468e-97	E.3	GPX3
1.00449771327905e-100	1.18722	0.962	0.777	2.00899542655809e-97	E.3	TMEM100
6.79043238618644e-100	1.22079	0.85	0.626	1.35808647723729e-96	E.3	FKBP5
1.37793553400341e-99	0.959604	0.998	0.965	2.75587106800681e-96	E.3	CLDN5
1.40954814619511e-92	1.01161	0.981	0.845	2.81909629239021e-89	E.3	MT1M
1.39586867042407e-70	1.01495	0.874	0.757	2.79173734084815e-67	E.3	TPM1
3.9229552080621e-65	0.954944	0.964	0.84	7.8459104161242e-62	E.3	ID1
4.26990870218374e-62	1.05341	0.771	0.636	8.53981740436748e-59	E.3	ZBTB16
7.28084837824377e-61	1.25626	0.779	0.694	1.45616967564875e-57	E.3	SCGB3A1
1.06263079576867e-58	0.968622	0.838	0.647	2.12526159153735e-55	E.3	GJA5
1.60405879790229e-58	1.11131	0.779	0.717	3.20811759580458e-55	E.3	GPIHBP1
2.91343553439248e-58	0.739726	0.949	0.88	5.82687106878497e-55	E.3	FAM107A
8.44255318045377e-54	0.639853	0.983	0.885	1.68851063609075e-50	E.3	MT1X
1.89061353230698e-52	1.01896	0.747	0.693	3.78122706461395e-49	E.3	PLLP
4.21504965947146e-52	1.32044	0.771	0.709	8.43009931894293e-49	E.3	SCGB1A1
3.4613431122595e-49	1.04913	0.728	0.656	6.922686224519e-46	E.3	MT1L
8.03892097713586e-49	0.536946	0.973	0.94	1.60778419542717e-45	E.3	CLEC3B
8.68700139817474e-48	0.817175	0.899	0.804	1.73740027963495e-44	E.3	ID3
6.24583758530297e-45	0.826766	0.815	0.769	1.24916751706059e-41	E.3	LIFR
7.91769677740636e-43	1.01222	0.689	0.566	1.58353935548127e-39	E.3	KLF2
1.72367128510226e-42	0.682881	0.88	0.801	3.44734257020451e-39	E.3	TSC22D3
2.38280138172659e-41	1.26681	0.692	0.652	4.76560276345318e-38	E.3	IDO1
3.6221470855977e-40	1.02408	0.656	0.619	7.24429417119541e-37	E.3	VIPR1
3.39423102188654e-39	0.827899	0.867	0.812	6.78846204377307e-36	E.3	SOX17
4.00080905430956e-39	0.533154	0.839	0.72	8.00161810861913e-36	E.3	MT1A
3.93935458474231e-38	0.734638	0.86	0.791	7.87870916948462e-35	E.3	ATP1A1
1.59690647934438e-37	0.6018	0.942	0.894	3.19381295868875e-34	E.3	NEAT1
2.31285000225615e-36	0.676688	0.81	0.725	4.6257000045123e-33	E.3	HEY1
1.76240481805056e-34	0.279031	1	0.967	3.52480963610113e-31	E.3	MT2A
6.93498758836799e-34	0.808814	0.756	0.712	1.3869975176736e-30	E.3	TMEM204
6.47478828805014e-33	0.730923	0.802	0.727	1.29495765761003e-29	E.3	SRPX
1.41887468245958e-31	0.830781	0.757	0.696	2.83774936491916e-28	E.3	RPGR
2.74484838568011e-31	0.772297	0.708	0.626	5.48969677136022e-28	E.3	EFNB2
1.5199941746986e-30	0.560072	0.882	0.844	3.0399883493972e-27	E.3	KLF4
1.8020539714358e-26	0.805769	0.619	0.573	3.60410794287159e-23	E.3	SEMA3G
1.92480378829362e-26	1.05874	0.574	0.56	3.84960757658724e-23	E.3	PNMT
1.80123426781634e-25	0.506092	0.918	0.89	3.60246853563268e-22	E.3	SLC9A3R2
1.71636096028024e-24	0.455921	0.993	0.959	3.43272192056048e-21	E.3	MGP
4.11821166545814e-24	0.979207	0.6	0.568	8.23642333091628e-21	E.3	ATOH8
6.54903579553038e-24	0.373732	0.183	0.438	1.30980715910608e-20	E.3	CXCL10
1.26213989385912e-23	0.481414	0.728	0.677	2.52427978771824e-20	E.3	RPS4Y1
5.07011812053486e-22	0.935115	0.585	0.508	1.01402362410697e-18	E.3	PTGDS
1.1618760916814e-21	0.471866	0.81	0.758	2.3237521833628e-18	E.3	TGM2
3.81773286672405e-20	0.699328	0.54	0.49	7.6354657334481e-17	E.3	SMAD6
4.88078968668137e-20	1.10048	0.718	0.749	9.76157937336275e-17	E.3	FCN3
6.79838954413557e-20	0.586939	0.742	0.72	1.35967790882711e-16	E.3	PIK3R3
1.6808961175526e-18	0.311361	0.959	0.891	3.3617922351052e-15	E.3	C10orf10
6.11526009381842e-18	0.616053	0.598	0.56	1.22305201876368e-14	E.3	RRAS
1.14341557657536e-17	0.629153	0.726	0.735	2.28683115315073e-14	E.3	PPAP2A
1.8529091957702e-17	0.850023	0.641	0.584	3.70581839154039e-14	E.3	IGFBP3
3.0065833972689e-17	0.738372	0.643	0.685	6.01316679453779e-14	E.3	BTNL9
4.40340670171107e-17	0.486872	0.797	0.785	8.80681340342213e-14	E.3	CXCL2
6.32992039629376e-17	0.578789	0.718	0.71	1.26598407925875e-13	E.3	ASRGL1
1.68733968671472e-16	0.639574	0.653	0.637	3.37467937342943e-13	E.3	SLCO4A1
2.02216042267941e-16	0.733469	0.685	0.689	4.04432084535882e-13	E.3	ADGRF5
7.59085964854889e-16	0.256576	0.287	0.552	1.51817192970978e-12	E.3	FAM21A
8.29215971840041e-16	0.724314	0.629	0.672	1.65843194368008e-12	E.3	STXBP6
9.38280545058513e-16	0.588006	0.595	0.576	1.87656109011703e-12	E.3	LTBP4
1.88778705754548e-15	0.398936	0.79	0.741	3.77557411509097e-12	E.3	CXCL12
2.00550274827108e-15	0.536761	0.521	0.494	4.01100549654216e-12	E.3	PTGIS
1.96095319814948e-14	0.817402	0.508	0.512	3.92190639629896e-11	E.3	HIF3A
3.66620907449868e-14	0.698889	0.482	0.464	7.33241814899736e-11	E.3	VEGFA
1.55027349758068e-13	0.694038	0.511	0.514	3.10054699516136e-10	E.3	NDRG4
1.56487638634116e-13	0.273657	0.251	0.491	3.12975277268233e-10	E.3	IL1B
1.97578012851259e-13	0.581697	0.393	0.392	3.95156025702519e-10	E.3	MTRNR2L8
2.02314790170354e-13	0.465614	0.494	0.478	4.04629580340708e-10	E.3	TSPAN2
2.39334812405975e-13	0.656852	0.535	0.525	4.7866962481195e-10	E.3	GATA2
3.91704891084837e-13	0.531681	0.441	0.432	7.83409782169675e-10	E.3	KCNMB4
1.48495001378046e-12	0.290176	0.954	0.959	2.96990002756093e-09	E.3	HLA-DRB1
1.85701918725409e-12	0.475874	0.607	0.629	3.71403837450819e-09	E.3	NPR3
2.49259214996624e-12	0.56726	0.431	0.428	4.98518429993248e-09	E.3	FBLIM1
5.49742339066564e-11	0.522533	0.74	0.789	1.09948467813313e-07	E.3	SLC3A2
7.80076517829169e-11	0.440496	0.701	0.73	1.56015303565834e-07	E.3	F8
9.02831696847871e-11	0.525729	0.415	0.421	1.80566339369574e-07	E.3	METTL7A
1.55052197530522e-10	0.260404	0.32	0.574	3.10104395061044e-07	E.3	HLA-DQA2
4.04945057443825e-10	0.512052	0.417	0.438	8.0989011488765e-07	E.3	MXD4
4.78957550617444e-10	0.4023	0.159	0.349	9.57915101234887e-07	E.3	CYP1A1
9.52970111475824e-10	0.359169	0.256	0.446	1.90594022295165e-06	E.3	SLC2A14
1.53639414112187e-09	0.494924	0.359	0.366	3.07278828224375e-06	E.3	SOX18
2.58722249179483e-09	0.382911	0.718	0.761	5.17444498358966e-06	E.3	GAS6
2.77701208968936e-09	0.386678	0.86	0.894	5.55402417937871e-06	E.3	JUN
3.93378978900833e-09	0.390569	0.607	0.589	7.86757957801665e-06	E.3	DKK2
1.94289263807715e-08	0.501643	0.407	0.435	3.88578527615429e-05	E.3	GRASP
1.94289544347543e-08	0.455021	0.371	0.402	3.88579088695086e-05	E.3	GATA6
2.9798799491877e-08	0.602845	0.344	0.367	5.9597598983754e-05	E.3	HS6ST1
3.02634373939549e-08	0.26753	0.797	0.858	6.05268747879097e-05	E.3	CSRNP1
3.2518005139353e-08	0.385597	0.34	0.578	6.50360102787061e-05	E.3	RNF138P1
5.23188998767736e-08	0.499009	0.357	0.392	0.000104638	E.3	ELN
1.18959087261136e-07	0.558928	0.453	0.479	0.000237918	E.3	BMX
2.36377485367761e-07	0.32708	0.301	0.522	0.000472755	E.3	EIF1AY
3.3914066050107e-07	0.339197	0.246	0.286	0.000678281	E.3	ST8SIA6
4.84876538164089e-07	0.387519	0.381	0.413	0.000969753	E.3	PALLD
5.7140847818705e-07	0.289679	0.301	0.338	0.00114282	E.3	CTDSPL
7.48487569484009e-07	0.442885	0.304	0.532	0.00149698	E.3	GGTA1P
7.73938156203916e-07	0.25729	0.848	0.852	0.00154788	E.3	TOMM7
1.53517033306777e-06	0.263979	0.325	0.538	0.00307034	E.3	DDX3Y
1.84635454569025e-06	0.365438	0.432	0.454	0.00369271	E.3	ABI3BP
1.91742998727992e-06	0.314262	0.318	0.364	0.00383486	E.3	PREX1
2.65543916964209e-06	0.466495	0.547	0.601	0.00531088	E.3	PAPSS2
3.46995180841279e-06	0.51545	0.407	0.431	0.0069399	E.3	CLIC3
7.83626028441328e-06	0.459005	0.356	0.577	0.0156725	E.3	SLC6A4
8.4457246999177e-06	0.540353	0.386	0.425	0.0168914	E.3	CLDN10
8.59979039812001e-06	0.561189	0.786	0.853	0.0171996	E.3	IER2
1.2296782794392e-05	0.333154	0.485	0.53	0.0245936	E.3	LEPR
1.54580599162881e-05	0.410975	0.323	0.38	0.0309161	E.3	JADE1
2.38276836822729e-05	0.374099	0.345	0.575	0.0476554	E.3	LINC00472
3.45738070623919e-05	0.38185	0.33	0.535	0.0691476	E.3	MT1F
4.80968830152238e-05	0.316437	0.574	0.628	0.0961938	E.3	HEG1
5.7108168311711e-05	0.34345	0.513	0.586	0.114216	E.3	NFIA
5.98523604056269e-05	0.621659	0.55	0.637	0.119705	E.3	GPR146
6.76606984304307e-05	0.257461	0.655	0.694	0.135321	E.3	DDIT4
9.88245143728385e-05	0.350694	0.412	0.473	0.197649	E.3	ASAP1
0.000164278	0.403097	0.579	0.637	0.328556	E.3	F2R
0.000179607	0.296337	0.569	0.617	0.359215	E.3	RNF144B
0.000200021	0.458229	0.485	0.534	0.400043	E.3	PLAC9
0.000240331	0.404051	0.361	0.565	0.480662	E.3	PLA1A
0.000241505	0.635304	0.45	0.529	0.48301	E.3	RASL10A
0.000308533	0.339111	0.287	0.357	0.617065	E.3	GPER1
0.000325302	0.758845	0.373	0.443	0.650604	E.3	KCNQ1OT1
0.00036412	0.282789	0.622	0.672	0.728241	E.3	HIF1A
0.000382714	0.291866	0.677	0.777	0.765428	E.3	IRF1
0.000550983	0.324049	0.369	0.439	1	E.3	RBMS3
0.000697576	0.426604	0.354	0.417	1	E.3	PTPRR
0.000708802	0.277672	0.882	0.888	1	E.3	CD9
0.00075299	0.316219	0.532	0.603	1	E.3	PODXL
0.000781114	0.299869	0.303	0.374	1	E.3	GRPEL2
0.000795125	0.432769	0.337	0.525	1	E.3	CCL20
0.00140259	0.365382	0.561	0.644	1	E.3	COX7A1
0.00172098	0.342557	0.304	0.484	1	E.3	PLA2G5
0.00240403	0.339028	0.347	0.535	1	E.3	GCHFR
0.00287125	0.261763	0.333	0.407	1	E.3	HIPK2
0.00347291	0.257778	0.226	0.316	1	E.3	AHNAK2
0.00537294	0.309308	0.597	0.676	1	E.3	FLT1
0.00586687	0.376475	0.279	0.368	1	E.3	CPAMD8
0.00587238	0.260286	0.725	0.8	1	E.3	ZFP36L2
0.00748524	0.294083	0.499	0.688	1	E.3	HLA-DQB1

## Sheet: E.4
Marker genes for cluster E.4
p_val	avg_log2FC	pct.1	pct.2	p_val_adj	cluster	gene
4.73393282245622e-112	0.479995	0.93	0.492	9.46786564491244e-109	E.4	PPP1R14A
5.248329267282e-107	0.317938	0.783	0.279	1.0496658534564e-103	E.4	CHL1
1.49897004626005e-100	0.299464	0.934	0.56	2.9979400925201e-97	E.4	KIAA1462
1.86031324293877e-98	1.02874	0.954	0.494	3.72062648587755e-95	E.4	SERPINE2
3.10678856931295e-95	0.408445	0.895	0.445	6.2135771386259e-92	E.4	GCHFR
1.86769073555413e-93	0.58769	0.932	0.473	3.73538147110827e-90	E.4	FBLN5
1.88422514532628e-81	0.943392	0.993	0.709	3.76845029065256e-78	E.4	CXCL12
8.60963550375872e-81	0.278407	0.923	0.516	1.72192710075174e-77	E.4	IL11RA
5.02133579871981e-80	0.42924	0.847	0.411	1.00426715974396e-76	E.4	CKB
8.69886156366624e-79	0.754769	0.985	0.649	1.73977231273325e-75	E.4	STMN1
1.1758150848967e-71	0.527917	0.972	0.584	2.3516301697934e-68	E.4	ANXA3
7.57171986570057e-69	0.764653	0.923	0.553	1.51434397314011e-65	E.4	PROCR
2.85188576145635e-68	0.759474	0.934	0.536	5.7037715229127e-65	E.4	DKK2
4.7070577312676e-68	0.660093	0.963	0.575	9.41411546253521e-65	E.4	F2R
6.28376349495482e-60	0.500081	0.884	0.407	1.25675269899096e-56	E.4	FBLN2
7.88037745429789e-59	0.385264	0.945	0.575	1.57607549085958e-55	E.4	NPR3
1.21206981467725e-56	0.309582	0.934	0.563	2.4241396293545e-53	E.4	AIF1L
1.22576146331137e-55	0.556368	0.987	0.698	2.45152292662273e-52	E.4	HEY1
2.66322127387812e-55	0.516566	0.8	0.368	5.32644254775623e-52	E.4	CLIC3
1.64545162488876e-54	0.328073	0.952	0.576	3.29090324977751e-51	E.4	MYLIP
2.20380716257972e-54	0.312378	0.945	0.662	4.40761432515944e-51	E.4	PLLP
1.1728196865172e-53	0.55998	0.994	0.775	2.3456393730344e-50	E.4	TMEM100
6.32670860137417e-53	0.597427	0.956	0.674	1.26534172027483e-49	E.4	KCTD12
6.39446734519848e-51	0.308181	0.928	0.501	1.2788934690397e-47	E.4	NUDT16
4.17183843606388e-48	0.448855	0.84	0.423	8.34367687212776e-45	E.4	TSPAN2
1.96434865256075e-46	0.459559	0.86	0.474	3.92869730512151e-43	E.4	PLAC9
4.00272950384795e-44	0.32002	0.998	0.886	8.0054590076959e-41	E.4	C10orf10
7.64429029236806e-44	0.277819	0.882	0.468	1.52885805847361e-40	E.4	H1FX
4.23910755872487e-43	0.369973	0.732	0.297	8.47821511744974e-40	E.4	SULF1
1.48484332044313e-42	0.364402	0.934	0.57	2.96968664088625e-39	E.4	HEG1
5.03347658942866e-42	0.522341	0.993	0.784	1.00669531788573e-38	E.4	TSC22D3
5.67053799726937e-42	0.436549	0.956	0.631	1.13410759945387e-38	E.4	GJA5
3.51426909467093e-40	0.531564	0.994	0.878	7.02853818934186e-37	E.4	SLC9A3R2
9.14524056409792e-40	0.600146	0.993	0.801	1.82904811281958e-36	E.4	GLUL
1.10496539362509e-38	0.380227	0.908	0.526	2.20993078725018e-35	E.4	LTBP4
1.61708292560748e-37	0.40194	1	0.936	3.23416585121497e-34	E.4	CLEC3B
2.41657727227172e-37	0.400898	1	0.963	4.83315454454344e-34	E.4	S100A6
1.85216074657094e-36	0.472542	0.998	0.827	3.70432149314189e-33	E.4	HERPUD1
8.55147371641562e-36	0.418159	0.879	0.567	1.71029474328312e-32	E.4	RNF144B
1.22168801129502e-34	0.264801	0.682	0.266	2.44337602259004e-31	E.4	JAG1
1.6252907968391e-34	0.471048	0.95	0.689	3.2505815936782e-31	E.4	F8
1.12426906671135e-32	0.555003	0.693	0.32	2.2485381334227e-29	E.4	PCSK5
3.05805186091196e-32	0.496198	0.976	0.714	6.11610372182392e-29	E.4	LGALS1
1.35887655864221e-31	0.359556	0.993	0.847	2.71775311728442e-28	E.4	RHOB
8.79550151251544e-31	0.311317	0.733	0.331	1.75910030250309e-27	E.4	ELN
3.55035716896204e-30	0.365423	0.691	0.318	7.10071433792408e-27	E.4	LPCAT2
9.21390426186946e-30	0.260555	0.96	0.671	1.84278085237389e-26	E.4	ASRGL1
1.45765339695936e-29	0.45824	1	0.966	2.91530679391872e-26	E.4	CLDN5
2.19666573107164e-29	0.339928	0.978	0.793	4.39333146214329e-26	E.4	ID3
2.22750648585443e-28	0.294222	0.833	0.518	4.45501297170886e-25	E.4	THSD7A
4.43418457389219e-28	0.442555	0.765	0.453	8.86836914778438e-25	E.4	CFAP36
5.41414429731073e-27	0.344896	0.965	0.702	1.08282885946215e-23	E.4	SRPX
1.1706083018921e-26	0.327471	0.919	0.625	2.34121660378421e-23	E.4	PDK4
3.12370749333586e-26	0.289762	0.884	0.549	6.24741498667171e-23	E.4	FN1
3.73013669960058e-25	0.350628	0.998	0.864	7.46027339920115e-22	E.4	CTNNAL1
1.46937822761079e-23	0.294942	0.754	0.422	2.93875645522157e-20	E.4	WNK1
5.81004775296747e-23	0.533764	0.708	0.383	1.16200955059349e-19	E.4	ATP13A3
3.30044539277327e-20	0.250034	0.949	0.697	6.60089078554653e-17	E.4	EMP3
6.50141885150444e-20	0.277328	0.996	0.869	1.30028377030089e-16	E.4	GPX3
4.64120390218327e-18	0.253159	0.779	0.453	9.28240780436654e-15	E.4	PTGIS
2.592015342718e-14	0.251035	0.651	0.337	5.184030685436e-11	E.4	PLCG2
3.17372582928558e-14	0.308611	0.64	0.342	6.34745165857116e-11	E.4	GJA4
4.38046464131614e-14	0.296769	0.59	0.239	8.76092928263227e-11	E.4	VEGFC
4.4573940193972e-14	0.330879	0.715	0.422	8.91478803879441e-11	E.4	FILIP1L
9.25486307116055e-11	0.360689	0.616	0.323	1.85097261423211e-07	E.4	IFIT1
1.57833556070551e-10	0.283861	0.991	0.897	3.15667112141101e-07	E.4	TIMP3
1.080443738091e-09	0.266339	0.533	0.215	2.16088747618199e-06	E.4	ADAMTS6
9.45842096066385e-09	0.287295	0.574	0.27	1.89168419213277e-05	E.4	CWC27
6.0197966607039e-07	0.331069	0.329	0.108	0.00120396	E.4	MFAP5
3.36980579169131e-06	0.254442	0.535	0.244	0.00673961	E.4	TPM2
1.39698759635386e-05	0.265567	0.502	0.181	0.0279398	E.4	CGNL1
0.00611198	0.280948	0.493	0.249	1	E.4	LYPD2

## Sheet: E.5
Marker genes for cluster E.5
p_val	avg_log2FC	pct.1	pct.2	p_val_adj	cluster	gene
3.11649380832742e-164	2.91241	0.977	0.697	6.23298761665484e-161	E.5	ICAM1
1.16753489275152e-158	2.93166	0.991	0.714	2.33506978550304e-155	E.5	MT1A
4.15361040807205e-134	2.11424	0.997	0.89	8.3072208161441e-131	E.5	MT1X
2.5915856609694e-131	2.80833	0.971	0.769	5.18317132193881e-128	E.5	CXCL2
1.73744220101176e-128	1.77085	0.997	0.852	3.47488440202353e-125	E.5	MT1M
5.18295730230586e-124	1.76961	0.994	0.829	1.03659146046117e-120	E.5	MT1E
4.11019181920628e-122	2.50734	0.906	0.648	8.22038363841256e-119	E.5	BIRC3
5.62636412015537e-122	1.50173	1	0.969	1.12527282403107e-118	E.5	MT2A
7.56013890364011e-120	3.31833	0.865	0.584	1.51202778072802e-116	E.5	CSF3
6.44960829256847e-103	1.90804	0.871	0.648	1.28992165851369e-99	E.5	CX3CL1
6.29878159039454e-100	1.4183	0.956	0.792	1.25975631807891e-96	E.5	IL32
3.81464461985536e-94	1.60084	0.933	0.81	7.62928923971072e-91	E.5	C8orf4
7.43506219986003e-93	1.59049	0.906	0.61	1.48701243997201e-89	E.5	NAMPT
8.41310496495936e-93	1.56473	0.974	0.849	1.68262099299187e-89	E.5	PNRC1
6.10813737927183e-92	2.02081	0.863	0.602	1.22162747585437e-88	E.5	SOD2
4.38204562727483e-90	2.56051	0.874	0.683	8.76409125454966e-87	E.5	IL6
3.21155393134818e-87	1.2492	0.933	0.633	6.42310786269637e-84	E.5	FKBP5
3.68295171461037e-87	2.94976	0.789	0.549	7.36590342922074e-84	E.5	MED24
3.92789642523759e-83	1.53866	0.868	0.691	7.85579285047518e-80	E.5	SCGB3A1
1.33504173382305e-81	1.3575	0.991	0.946	2.6700834676461e-78	E.5	NFKBIA
7.27381837693507e-80	2.48061	0.839	0.646	1.45476367538701e-76	E.5	CCL2
1.20061496285745e-77	1.62476	0.854	0.706	2.40122992571491e-74	E.5	SCGB1A1
1.14332179782683e-74	1.00515	0.98	0.881	2.28664359565366e-71	E.5	FAM107A
1.21724743526811e-73	1.39758	0.977	0.883	2.43449487053622e-70	E.5	EMP1
1.49533479472882e-70	0.955171	0.985	0.941	2.99066958945764e-67	E.5	CEBPD
5.57143998400563e-70	1.71414	0.766	0.521	1.11428799680113e-66	E.5	TNFAIP3
4.01716407358088e-68	1.09557	0.924	0.762	8.03432814716175e-65	E.5	ARID5A
2.34199241734772e-64	2.04926	0.667	0.348	4.68398483469543e-61	E.5	CYP1B1
1.46483007028272e-63	1.68396	0.728	0.456	2.92966014056543e-60	E.5	IER3
5.22074109324625e-63	1.38785	0.868	0.752	1.04414821864925e-59	E.5	IRF1
6.48020826005335e-63	1.38162	0.795	0.625	1.29604165201067e-59	E.5	SLCO4A1
1.18538341862736e-58	1.09166	0.889	0.707	2.37076683725472e-55	E.5	PIK3R3
1.33012189746473e-56	1.03855	0.927	0.842	2.66024379492947e-53	E.5	KLF4
2.53675147835874e-55	0.878571	0.915	0.751	5.07350295671749e-52	E.5	TGM2
6.88180051362944e-54	1.65507	0.599	0.388	1.37636010272589e-50	E.5	TNFAIP2
9.19949067371407e-54	2.9711	0.708	0.579	1.83989813474281e-50	E.5	CXCL3
2.77958236100147e-51	0.86438	0.93	0.789	5.55916472200295e-48	E.5	ATP1A1
8.84988454612978e-50	0.908574	0.854	0.674	1.76997690922596e-46	E.5	DNAJA1
1.13474611181663e-49	1.95289	0.713	0.554	2.26949222363325e-46	E.5	VCAM1
9.54352360753428e-49	1.17923	0.608	0.402	1.90870472150686e-45	E.5	LACTB
3.96789897414638e-46	0.868603	0.977	0.894	7.93579794829277e-43	E.5	C10orf10
6.34501922996224e-46	0.754523	0.968	0.868	1.26900384599245e-42	E.5	YBX3
1.77612740504631e-44	1.23814	0.713	0.589	3.55225481009263e-41	E.5	TNIP1
2.48062002525277e-44	1.00958	0.825	0.65	4.96124005050554e-41	E.5	HIF1A
4.20359281039524e-44	1.30852	0.678	0.536	8.40718562079048e-41	E.5	IL15RA
8.73408055061277e-44	1.20027	0.485	0.282	1.74681611012255e-40	E.5	FGF18
6.77390553789011e-43	1.08958	0.734	0.64	1.35478110757802e-39	E.5	BCL3
1.35574434078757e-42	3.65368	0.64	0.537	2.71148868157513e-39	E.5	CXCL1
2.81631380839095e-41	1.03798	0.734	0.6	5.63262761678191e-38	E.5	NFKBIZ
1.50072801845148e-40	2.76527	0.594	0.463	3.00145603690296e-37	E.5	FSTL3
6.03241930843951e-40	1.27308	0.632	0.511	1.2064838616879e-36	E.5	NINJ1
3.55685830272541e-39	0.644709	1	0.995	7.11371660545082e-36	E.5	FTH1
3.84296737106282e-39	0.800214	0.863	0.766	7.68593474212564e-36	E.5	TPM1
3.96666706671607e-39	1.42468	0.675	0.576	7.93333413343214e-36	E.5	ISG20
4.36111715356485e-39	0.782443	0.88	0.819	8.72223430712969e-36	E.5	PPP1R15A
5.66205556690801e-39	1.00605	0.766	0.653	1.1324111133816e-35	E.5	EVA1C
9.07798061602475e-39	1.13946	0.728	0.661	1.81559612320495e-35	E.5	MT1L
4.1257843636259e-38	1.04737	0.629	0.476	8.2515687272518e-35	E.5	SSH1
3.11781126957061e-37	1.12015	0.643	0.527	6.23562253914123e-34	E.5	LIMK2
1.40005409536563e-36	0.838996	0.889	0.839	2.80010819073126e-33	E.5	IER2
2.01369797741761e-36	1.3053	0.839	0.767	4.02739595483521e-33	E.5	SOCS2
1.76971825704973e-35	0.627907	0.977	0.878	3.53943651409946e-32	E.5	GPX3
2.49930914379925e-34	0.818313	0.95	0.897	4.9986182875985e-31	E.5	NEAT1
4.70007267287376e-31	0.839635	0.763	0.653	9.40014534574753e-28	E.5	MIDN
4.94897980879069e-31	0.805908	0.69	0.528	9.89795961758138e-28	E.5	TOP1
8.66293598601874e-31	1.02373	0.635	0.54	1.73258719720375e-27	E.5	CHIC2
2.92588678076287e-30	0.78499	0.573	0.426	5.85177356152573e-27	E.5	PIK3C2B
8.40397613741993e-30	0.819724	0.813	0.717	1.68079522748399e-26	E.5	ZFAND5
9.83538562017643e-30	1.00323	0.655	0.572	1.96707712403529e-26	E.5	BAZ1A
1.3353673006449e-29	0.747924	0.816	0.719	2.6707346012898e-26	E.5	CDKN1A
1.3824375850304e-29	0.664603	0.418	0.29	2.76487517006079e-26	E.5	NFKB1
3.25722097235373e-29	0.959009	0.751	0.7	6.51444194470746e-26	E.5	CEBPB
6.499665450638e-29	0.375176	0.117	0.508	1.2999330901276e-25	E.5	SOSTDC1
1.87694328756832e-28	0.799546	0.556	0.426	3.75388657513664e-25	E.5	FURIN
1.92715214148414e-28	1.05244	0.599	0.531	3.85430428296827e-25	E.5	NFKB2
9.14670641579802e-28	0.861593	0.637	0.51	1.8293412831596e-24	E.5	ARRDC3
5.54667138990917e-27	0.830234	0.541	0.415	1.10933427798183e-23	E.5	NFATC1
7.50418421405488e-27	0.7663	0.506	0.38	1.50083684281098e-23	E.5	ADGRG1
8.02483887464015e-27	1.05423	0.848	0.737	1.60496777492803e-23	E.5	NNMT
8.1112727573421e-26	0.899494	0.649	0.575	1.62225455146842e-22	E.5	BAG3
8.69033303997948e-26	0.659058	0.623	0.503	1.7380666079959e-22	E.5	PTPN12
1.00751572832281e-25	0.594573	0.953	0.849	2.01503145664563e-22	E.5	ID1
1.48916501764085e-25	0.94227	0.363	0.268	2.97833003528171e-22	E.5	SERPINE1
4.15760082684221e-25	0.502347	0.345	0.25	8.31520165368443e-22	E.5	DENND3
4.8639099363556e-25	0.508299	0.942	0.907	9.7278198727112e-22	E.5	TIMP3
4.98121857735284e-25	0.610383	0.421	0.319	9.96243715470568e-22	E.5	REL
5.55356434004489e-25	1.0322	0.687	0.655	1.11071286800898e-21	E.5	IDO1
2.73103447971374e-24	3.08516	0.564	0.529	5.46206895942748e-21	E.5	CXCL8
6.93801936272528e-24	0.698769	0.743	0.649	1.38760387254506e-20	E.5	ITGA5
1.142368393806e-23	0.483602	0.997	0.966	2.284736787612e-20	E.5	S100A6
1.22934507789484e-23	0.494561	0.985	0.935	2.45869015578967e-20	E.5	JUNB
1.67916843360239e-22	0.96484	0.67	0.624	3.35833686720478e-19	E.5	SOX7
1.83994364629967e-22	0.956316	0.871	0.772	3.67988729259934e-19	E.5	SAT1
3.58119408368612e-22	0.901919	0.529	0.447	7.16238816737225e-19	E.5	CD44
6.38980402325664e-22	1.82967	0.57	0.543	1.27796080465133e-18	E.5	RND1
6.88223426483797e-22	0.698621	0.763	0.7	1.37644685296759e-18	E.5	RPGR
1.1363930151578e-21	0.57834	0.152	0.514	2.27278603031559e-18	E.5	UBD
2.71495363374437e-21	0.685864	0.503	0.41	5.42990726748873e-18	E.5	PELI1
3.37214814330801e-21	0.970037	0.749	0.733	6.74429628661601e-18	E.5	PPAP2A
4.94046189447044e-21	0.573717	0.728	0.726	9.88092378894087e-18	E.5	GPIHBP1
9.3893057522875e-21	0.698146	0.792	0.726	1.8778611504575e-17	E.5	EMP3
1.69675665784705e-20	0.619878	0.763	0.706	3.39351331569411e-17	E.5	ASRGL1
1.74885123856957e-20	0.896202	0.646	0.656	3.49770247713914e-17	E.5	TMEM2
2.3158228339587e-20	0.910156	0.643	0.628	4.6316456679174e-17	E.5	LDLR
7.77105335193187e-20	0.936499	0.503	0.42	1.55421067038637e-16	E.5	AKAP12
1.15161967366689e-19	0.59322	0.48	0.388	2.30323934733377e-16	E.5	SLC20A1
1.9148715689553e-19	0.586305	0.994	0.978	3.82974313791059e-16	E.5	TM4SF1
2.92821186542306e-19	0.804738	0.529	0.461	5.85642373084612e-16	E.5	VEGFA
5.12453514433377e-19	0.66427	0.45	0.361	1.02490702886675e-15	E.5	CNKSR3
5.73114019976807e-19	0.251664	0.149	0.485	1.14622803995361e-15	E.5	IL1B
9.67837256895175e-19	0.991086	0.605	0.522	1.93567451379035e-15	E.5	NCOA7
2.74844087975149e-18	0.946641	0.573	0.567	5.49688175950299e-15	E.5	RELB
3.80549531262912e-18	0.282921	0.164	0.501	7.61099062525825e-15	E.5	LCN10
5.88471685522475e-18	0.866776	0.374	0.332	1.17694337104495e-14	E.5	EHD1
1.0128285111865e-17	0.416843	0.784	0.755	2.02565702237299e-14	E.5	GADD45B
1.5408288017864e-17	0.261999	0.968	0.893	3.08165760357281e-14	E.5	SOCS3
2.31654105163374e-17	0.404445	0.143	0.494	4.63308210326749e-14	E.5	PHLDA2
2.43850003303641e-17	0.717783	0.465	0.416	4.87700006607282e-14	E.5	IER5
4.00224339149561e-17	0.541178	0.801	0.76	8.00448678299123e-14	E.5	SRSF7
4.10465312293565e-17	0.476375	0.55	0.45	8.20930624587129e-14	E.5	ITGAV
3.2043042943478e-16	0.739112	0.596	0.512	6.40860858869559e-13	E.5	PTGDS
1.08668454332954e-15	0.732261	0.655	0.657	2.17336908665908e-12	E.5	PIM3
2.13655499697762e-15	0.63702	0.485	0.441	4.27310999395524e-12	E.5	C1QTNF1
2.29887574785052e-15	0.389494	0.219	0.568	4.59775149570104e-12	E.5	CD14
2.58950925794801e-15	0.854075	0.058	0.297	5.17901851589602e-12	E.5	CCL8
5.53568499871811e-15	0.510515	0.705	0.658	1.10713699974362e-11	E.5	WWTR1
2.98822720430505e-14	0.427405	0.325	0.316	5.97645440861011e-11	E.5	TNFRSF10D
3.13252240028913e-14	1.01604	0.567	0.577	6.26504480057826e-11	E.5	ITPKC
3.7018950612329e-14	0.390744	0.266	0.266	7.40379012246579e-11	E.5	SYNJ2
6.48090089012098e-14	0.465645	0.512	0.459	1.2961801780242e-10	E.5	ASAP1
7.35818429351461e-14	0.981366	0.485	0.487	1.47163685870292e-10	E.5	STX11
9.20281451366071e-14	0.536323	0.708	0.643	1.84056290273214e-10	E.5	DDX21
1.18523110665494e-13	0.284419	0.263	0.272	2.37046221330989e-10	E.5	IFIH1
1.23084343661994e-13	0.430381	0.447	0.4	2.46168687323988e-10	E.5	SNX9
1.44508182223003e-13	0.757065	0.436	0.407	2.89016364446006e-10	E.5	KPNA2
5.47579648332409e-13	0.397922	0.728	0.578	1.09515929666482e-09	E.5	DKK2
8.60317737208106e-13	0.451192	0.184	0.508	1.72063547441621e-09	E.5	EDNRB
1.15254373152471e-12	0.455172	0.386	0.365	2.30508746304941e-09	E.5	TIPARP
1.71390865088913e-12	0.338728	0.219	0.541	3.42781730177827e-09	E.5	FAM21A
3.38349831045063e-12	0.440727	0.81	0.805	6.76699662090127e-09	E.5	EGR1
3.87535132334516e-12	0.665895	0.152	0.424	7.75070264669033e-09	E.5	CXCL10
5.30725443438397e-12	0.401595	0.69	0.661	1.06145088687679e-08	E.5	FLT1
8.07043095287753e-12	0.254478	0.164	0.465	1.61408619057551e-08	E.5	CD83
1.09393648213081e-11	0.886363	0.561	0.59	2.18787296426162e-08	E.5	UPP1
1.10968955954646e-11	0.416732	0.623	0.59	2.21937911909292e-08	E.5	PAPSS2
1.71654780407288e-11	1.34716	0.45	0.458	3.43309560814575e-08	E.5	HILPDA
2.45218187953529e-11	0.336456	0.409	0.39	4.90436375907059e-08	E.5	MTRNR2L8
2.82208876281476e-11	0.480411	0.69	0.689	5.64417752562952e-08	E.5	ADGRF5
3.12544930962369e-11	0.41646	0.175	0.441	6.25089861924738e-08	E.5	SLC2A14
3.75030658053046e-11	0.363956	0.213	0.517	7.50061316106092e-08	E.5	PMAIP1
4.63513448477568e-11	0.50419	0.626	0.67	9.27026896955137e-08	E.5	STXBP6
5.3525899897221e-11	0.760713	0.518	0.514	1.07051799794442e-07	E.5	MARCKS
5.48744076117474e-11	1.07409	0.48	0.512	1.09748815223495e-07	E.5	ZC3H12A
5.73529074009645e-11	0.788406	0.421	0.436	1.14705814801929e-07	E.5	SHB
6.24649107156009e-11	0.287706	0.246	0.564	1.24929821431202e-07	E.5	HLA-DQA2
6.25391485983723e-11	0.534646	0.251	0.276	1.25078297196745e-07	E.5	SLC7A2
6.85480281204362e-11	0.578622	0.26	0.29	1.37096056240872e-07	E.5	IL18R1
6.92707615346870e-11	0.351817	0.982	0.964	1.38541523069374e-07	E.5	ZFP36
7.32778482813082e-11	0.881161	0.541	0.566	1.46555696562616e-07	E.5	GBP1
7.91334395971883e-11	0.814246	0.547	0.58	1.58266879194377e-07	E.5	KDM6B
1.05741983630824e-10	0.264759	0.836	0.729	2.11483967261648e-07	E.5	SRPX
2.59488216036823e-10	0.347324	0.462	0.425	5.18976432073647e-07	E.5	ATP13A3
2.72196432727146e-10	0.496608	0.462	0.451	5.44392865454292e-07	E.5	B4GALT1
3.25620378946896e-10	0.496997	0.526	0.52	6.51240757893791e-07	E.5	MTRF1L
3.43581529741237e-10	0.593123	0.506	0.473	6.87163059482474e-07	E.5	BMX
8.73971502961974e-10	0.315779	0.231	0.531	1.74794300592395e-06	E.5	MT1F
1.1809242962027e-09	0.593367	0.538	0.557	2.3618485924054e-06	E.5	ETS1
1.25247395884044e-09	0.501725	0.693	0.708	2.50494791768088e-06	E.5	WARS
1.59817303124389e-09	0.47869	0.822	0.82	3.19634606248779e-06	E.5	SOX17
1.79243458105952e-09	0.353523	0.307	0.334	3.58486916211903e-06	E.5	BCR
2.01821059066871e-09	0.335887	0.231	0.521	4.03642118133741e-06	E.5	WFDC2
2.0914628920692e-09	0.875414	0.246	0.548	4.18292578413839e-06	E.5	HPGD
2.42183321426243e-09	0.438852	0.354	0.38	4.84366642852485e-06	E.5	SLC26A2
2.42551271277021e-09	1.17944	0.526	0.589	4.85102542554041e-06	E.5	CSRP2
2.65398767243164e-09	0.910183	0.585	0.65	5.30797534486329e-06	E.5	PHLDA1
3.71691894540923e-09	0.320503	0.392	0.397	7.43383789081845e-06	E.5	HIPK2
4.59413855372349e-09	0.934231	0.43	0.462	9.18827710744699e-06	E.5	CSF1
6.25926796253883e-09	0.603276	0.582	0.616	1.25185359250777e-05	E.5	ARPC5L
6.48871081092322e-09	0.380656	0.325	0.35	1.29774216218464e-05	E.5	SERPINB9
9.05557376599785e-09	0.517735	0.667	0.666	1.81111475319957e-05	E.5	PKIG
1.39857814274364e-08	0.424503	0.57	0.565	2.79715628548729e-05	E.5	RRAS
1.90775100086685e-08	0.314131	0.64	0.573	3.8155020017337e-05	E.5	LTBP4
2.2283443554255e-08	0.536085	0.409	0.434	4.45668871085099e-05	E.5	APOL6
2.82470694132678e-08	0.481732	0.482	0.475	5.64941388265356e-05	E.5	PNP
5.05440441630474e-08	0.278916	0.433	0.43	0.000101088	E.5	GRASP
6.01108518201905e-08	0.620096	0.471	0.511	0.000120222	E.5	MAP3K8
7.02081542022889e-08	0.338491	0.658	0.648	0.000140416	E.5	SLC2A3
7.80567130431902e-08	0.287268	0.342	0.371	0.000156113	E.5	ZC3HAV1
8.19691181137855e-08	0.390023	0.322	0.364	0.000163938	E.5	SBNO2
8.64435503089477e-08	0.390097	0.263	0.556	0.000172887	E.5	IL7R
9.81084063285393e-08	0.483127	0.392	0.415	0.000196217	E.5	ABL2
9.95615651076524e-08	0.382806	0.702	0.676	0.000199123	E.5	JUND
1.01778095944716e-07	0.653498	0.471	0.514	0.000203556	E.5	FGR
1.5262056608958e-07	0.81005	0.667	0.752	0.000305241	E.5	FCN3
1.69120607093112e-07	0.280465	0.246	0.529	0.000338241	E.5	IGF2BP2
2.04685733317091e-07	0.280737	0.766	0.667	0.000409371	E.5	GJA5
3.1295954592304e-07	0.355752	0.93	0.883	0.000625919	E.5	CD9
3.46483539554051e-07	0.33171	0.275	0.33	0.000692967	E.5	SPSB1
3.58377859553381e-07	0.401894	0.623	0.608	0.000716756	E.5	RNF144B
3.76994770990633e-07	0.278601	0.211	0.286	0.00075399	E.5	LOXL2
3.86279462987827e-07	0.712907	0.284	0.332	0.000772559	E.5	ANGPTL4
4.16881952728667e-07	0.313042	0.553	0.55	0.000833764	E.5	AKAP13
6.89440146827928e-07	0.949023	0.444	0.506	0.00137888	E.5	C2CD4B
7.40186393786905e-07	0.413398	0.368	0.412	0.00148037	E.5	MLKL
8.06271559701731e-07	0.284811	0.459	0.45	0.00161254	E.5	ABI3BP
9.50644844831896e-07	0.848273	0.398	0.452	0.00190129	E.5	SDC4
1.38571446738862e-06	0.297965	0.137	0.329	0.00277143	E.5	NUAK2
1.6396314109828e-06	0.666903	0.287	0.57	0.00327926	E.5	CA4
1.81147013048505e-06	0.322826	0.336	0.375	0.00362294	E.5	PCSK5
2.30757540909137e-06	0.476004	0.567	0.616	0.00461515	E.5	HES4
2.89010257481766e-06	0.490717	0.19	0.271	0.00578021	E.5	IL1RL1
3.60765049570293e-06	0.659272	0.444	0.512	0.0072153	E.5	DDX3Y
3.8363147521778e-06	0.288367	0.295	0.352	0.00767263	E.5	ZNFX1
5.29364305036379e-06	0.628342	0.538	0.589	0.0105873	E.5	HES1
1.18327710016217e-05	1.11619	0.395	0.45	0.0236655	E.5	ADAMTS4
1.27076662435906e-05	0.260352	0.143	0.418	0.0254153	E.5	BATF2
1.292059314246e-05	0.504653	0.57	0.651	0.0258412	E.5	MAFF
1.45047914321934e-05	0.334072	0.301	0.574	0.0290096	E.5	ARC
1.55748219790647e-05	0.516713	0.231	0.489	0.0311496	E.5	CLCF1
1.59567484827634e-05	0.25913	0.292	0.363	0.0319135	E.5	PREX1
1.86298434557937e-05	0.361172	0.295	0.566	0.0372597	E.5	RNF138P1
3.09363199929433e-05	0.513858	0.368	0.436	0.0618726	E.5	CDC42EP2
7.52209984758381e-05	0.454714	0.319	0.393	0.150442	E.5	PRKCE
8.6423902070535e-05	0.774971	0.456	0.539	0.172848	E.5	PLAUR
9.59189634424572e-05	0.580222	0.541	0.559	0.191838	E.5	ADAMTS1
0.000153589	0.252503	0.295	0.554	0.307178	E.5	FAM43A
0.000188622	0.268816	0.237	0.33	0.377244	E.5	SPRY4
0.000193772	0.349614	0.161	0.401	0.387544	E.5	CD274
0.000209394	0.85461	0.404	0.492	0.418788	E.5	TIFA
0.000220408	0.384724	0.541	0.583	0.440816	E.5	SERPINB1
0.000277446	0.429554	0.374	0.446	0.554892	E.5	GADD45A
0.0003048	0.991779	0.839	0.81	0.6096	E.5	TIMP1
0.000371129	0.745509	0.409	0.501	0.742257	E.5	MSX1
0.00054243	0.431623	0.287	0.376	1	E.5	EPHA2
0.000542541	0.505746	0.535	0.629	1	E.5	EFNA1
0.000620691	0.342356	0.509	0.587	1	E.5	SEMA3G
0.000631857	0.5103	0.266	0.509	1	E.5	PTGER4
0.000659926	0.278637	0.231	0.481	1	E.5	LCN6
0.000730639	0.461984	0.278	0.517	1	E.5	CCL20
0.000816346	0.271043	0.503	0.542	1	E.5	GJA1
0.000938246	0.319702	0.33	0.573	1	E.5	STC1
0.00103429	0.628876	0.348	0.44	1	E.5	GCH1
0.00125776	0.298101	0.272	0.369	1	E.5	DUSP5
0.00185467	0.497501	0.515	0.635	1	E.5	VIPR1
0.00306109	0.361069	0.409	0.496	1	E.5	GPR4
0.00383611	0.415284	0.313	0.4	1	E.5	PDLIM4
0.00468668	0.311281	0.433	0.502	1	E.5	LMO2
0.00477051	0.435189	0.237	0.353	1	E.5	F2RL3
0.00659606	0.441045	0.336	0.427	1	E.5	CLDN10
0.00732076	0.355216	0.579	0.697	1	E.5	FOSB
0.00858546	0.25192	0.436	0.521	1	E.5	NDRG4

## Sheet: E.6
Marker genes for cluster E.6
p_val	avg_log2FC	pct.1	pct.2	p_val_adj	cluster	gene
1.73660576478613e-131	3.17511	0.947	0.65	3.47321152957226e-128	E.6	RGCC
1.23966369896901e-84	1.80647	0.893	0.681	2.47932739793801e-81	E.6	SPARC
1.77088546497301e-77	1.80383	0.728	0.405	3.54177092994601e-74	E.6	TM4SF18
3.13140720398916e-71	1.57349	0.873	0.656	6.26281440797832e-68	E.6	EMCN
4.05027265263102e-67	1.49757	0.678	0.331	8.10054530526204e-64	E.6	VWA1
4.11931836098131e-66	1.91973	0.757	0.428	8.23863672196261e-63	E.6	SPRY1
3.89944488307949e-61	1.25459	0.979	0.944	7.79888976615898e-58	E.6	SPARCL1
1.90408052481485e-57	1.95827	0.444	0.137	3.80816104962971e-54	E.6	ESM1
5.64470277694614e-46	1.65462	0.669	0.432	1.12894055538923e-42	E.6	COL4A1
4.23559975100902e-39	0.778569	0.536	0.291	8.47119950201803e-36	E.6	CD200
2.74388175258263e-38	1.24056	0.609	0.369	5.48776350516525e-35	E.6	COL4A2
3.83271074196147e-36	1.62066	0.722	0.596	7.66542148392293e-33	E.6	PLVAP
1.3257499336238e-33	1.35593	0.778	0.668	2.6514998672476e-30	E.6	YWHAH
1.66885021260251e-31	0.993104	0.497	0.285	3.33770042520501e-28	E.6	MLEC
2.2968887725249e-30	1.96477	0.447	0.283	4.59377754504979e-27	E.6	SPP1
2.14967103558182e-29	1.26286	0.547	0.377	4.29934207116364e-26	E.6	MGLL
4.07451083078273e-28	1.02089	0.737	0.637	8.14902166156546e-25	E.6	NOSTRIN
5.54812822144229e-28	0.900421	0.867	0.803	1.10962564428846e-24	E.6	CNN3
8.19654255701732e-27	1.02294	0.695	0.632	1.63930851140346e-23	E.6	ADGRL4
3.27056187019234e-26	1.90473	0.686	0.534	6.54112374038469e-23	E.6	CYR61
3.85110719371348e-26	1.14775	0.911	0.892	7.70221438742696e-23	E.6	GSN
1.25675552957578e-23	1.05655	0.624	0.527	2.51351105915155e-20	E.6	CD34
4.23527216125513e-23	1.21522	0.728	0.655	8.47054432251027e-20	E.6	CD36
9.55568815262742e-23	0.597038	0.979	0.969	1.91113763052548e-19	E.6	ACTG1
2.05829494525608e-22	0.781126	0.467	0.331	4.11658989051216e-19	E.6	F2RL3
2.44106090483361e-22	1.06703	0.642	0.553	4.88212180966722e-19	E.6	GYPC
6.59434209501188e-22	0.983475	0.68	0.646	1.31886841900238e-18	E.6	GMFG
1.35287083556507e-21	1.51954	0.737	0.605	2.70574167113014e-18	E.6	CTGF
2.93503546360575e-21	1.31272	0.417	0.255	5.8700709272115e-18	E.6	ANGPT2
3.42123477198819e-21	1.01519	0.589	0.469	6.84246954397639e-18	E.6	APOLD1
1.49684357175205e-20	0.299227	0.947	0.952	2.9936871435041e-17	E.6	EEF1G
1.59117141703698e-20	0.637876	0.441	0.327	3.18234283407396e-17	E.6	RUNDC3B
2.0369240352578e-20	0.962984	0.657	0.6	4.0738480705156e-17	E.6	TSPAN13
3.08594855077414e-19	0.988828	0.746	0.698	6.17189710154827e-16	E.6	SGK1
4.15784105196961e-19	0.972687	0.914	0.93	8.31568210393922e-16	E.6	IGFBP7
2.30832066161718e-18	1.15206	0.473	0.353	4.61664132323436e-15	E.6	INSR
2.84382567289758e-18	0.464575	0.994	0.988	5.68765134579516e-15	E.6	RPL3
3.46149209125913e-18	1.05888	0.722	0.692	6.92298418251826e-15	E.6	SFTPC
5.44140751705435e-18	0.692105	0.876	0.932	1.08828150341087e-14	E.6	A2M
6.36650261751104e-18	0.860534	0.385	0.246	1.27330052350221e-14	E.6	FSCN1
4.68001050346176e-16	0.746385	0.337	0.203	9.36002100692353e-13	E.6	ITGA1
4.71196464750958e-16	1.15386	0.527	0.421	9.42392929501916e-13	E.6	RGS3
6.28674978350841e-16	1.02351	0.503	0.376	1.25734995670168e-12	E.6	ARHGAP18
1.62311736680282e-15	1.27677	0.601	0.541	3.24623473360564e-12	E.6	CA4
2.47607764369039e-15	0.405962	0.988	0.981	4.95215528738078e-12	E.6	RPS2
8.37810141373682e-15	0.729018	0.766	0.764	1.67562028274736e-11	E.6	MARCKSL1
1.53276932384275e-14	0.350222	0.287	0.178	3.06553864768549e-11	E.6	PDGFD
1.73872879225986e-14	0.522292	0.956	0.94	3.47745758451971e-11	E.6	TUBA1B
2.81077300521094e-13	0.407128	0.97	0.978	5.62154601042188e-10	E.6	RPS4X
7.28187315259603e-13	0.601597	0.361	0.29	1.4563746305192e-09	E.6	NOV
1.10162594249573e-12	0.758596	0.503	0.498	2.20325188499147e-09	E.6	FAM101B
1.54954732371597e-12	1.05049	0.423	0.374	3.09909464743193e-09	E.6	APOD
2.18393758600897e-12	0.377727	0.272	0.176	4.36787517201794e-09	E.6	FILIP1
2.97264278226462e-12	0.364411	0.186	0.363	5.94528556452925e-09	E.6	KIT
5.93943979245508e-12	0.385877	0.959	0.95	1.18788795849102e-08	E.6	RPL12
7.09050899105291e-12	0.257318	0.382	0.283	1.41810179821058e-08	E.6	LY96
1.08748569717637e-11	0.80623	0.343	0.245	2.17497139435274e-08	E.6	SLC12A2
1.09716642471492e-11	0.282435	0.213	0.432	2.19433284942984e-08	E.6	TP53I11
2.01680891702401e-11	1.35423	0.58	0.556	4.03361783404802e-08	E.6	RBP7
3.04799922541487e-11	0.670011	0.479	0.398	6.09599845082973e-08	E.6	ABCB1
4.58389114625813e-11	1.21086	0.509	0.478	9.16778229251625e-08	E.6	EDNRB
1.10926698190643e-10	0.762925	0.447	0.377	2.21853396381285e-07	E.6	IVNS1ABP
1.58550025694908e-10	0.648079	0.627	0.611	3.17100051389816e-07	E.6	TSPAN4
2.55753153219339e-10	0.743969	0.562	0.573	5.11506306438678e-07	E.6	CFAP20
7.85354893530177e-10	0.636929	0.29	0.208	1.57070978706035e-06	E.6	PCDH12
8.44303698731912e-10	0.871505	0.399	0.312	1.68860739746382e-06	E.6	COL15A1
1.7663178655481e-09	0.47551	0.343	0.282	3.5326357310962e-06	E.6	LAMA4
2.07511216762523e-09	0.606571	0.689	0.647	4.15022433525045e-06	E.6	LMCD1
3.50024086563238e-09	1.22939	0.491	0.464	7.00048173126477e-06	E.6	ADM
4.34804613602663e-09	0.615147	0.382	0.305	8.69609227205326e-06	E.6	KDR
6.79303639483127e-09	0.288419	0.343	0.296	1.35860727896625e-05	E.6	EXOC3L2
7.04540564474329e-09	0.299122	0.799	0.852	1.40908112894866e-05	E.6	LRRC75A-AS1
8.6472232608762e-09	0.471048	0.414	0.385	1.72944465217524e-05	E.6	PDE2A
1.23049147365289e-08	0.555622	0.432	0.389	2.46098294730578e-05	E.6	MCAM
1.24855297321344e-08	0.585744	0.331	0.258	2.49710594642689e-05	E.6	IL1RL1
1.6459427879889e-08	0.735026	0.432	0.392	3.29188557597781e-05	E.6	NRP1
1.86477339416957e-08	0.287066	0.34	0.298	3.72954678833913e-05	E.6	EBF1
2.0327561075593e-08	0.555687	0.873	0.858	4.0655122151186e-05	E.6	ANXA1
2.92487452426791e-08	0.447322	0.944	0.92	5.84974904853581e-05	E.6	S100A10
2.94544209490974e-08	0.789836	0.553	0.529	5.89088418981948e-05	E.6	FAM43A
3.70515033370903e-08	0.554057	0.722	0.711	7.41030066741805e-05	E.6	CLEC2B
4.62251065677809e-08	0.370787	0.222	0.403	9.24502131355618e-05	E.6	CXCR4
5.18654504460358e-08	0.339395	0.095	0.275	0.000103731	E.6	IGFBP5
6.50152811830335e-08	0.48184	0.222	0.363	0.000130031	E.6	FAM84A
8.31809141987341e-08	0.48034	0.444	0.428	0.000166362	E.6	FAM13C
8.75157005899416e-08	0.521886	0.63	0.651	0.000175031	E.6	DLC1
1.09855200245797e-07	0.285516	0.32	0.498	0.00021971	E.6	APLNR
1.29099804167646e-07	0.423052	0.808	0.802	0.0002582	E.6	LMNA
1.3402799805234e-07	0.520317	0.376	0.305	0.000268056	E.6	RAI14
4.59980876396119e-07	0.689575	0.464	0.461	0.000919962	E.6	C11orf96
6.34365382024757e-07	0.700326	0.618	0.608	0.00126873	E.6	DUSP6
8.30485420001245e-07	0.565997	0.515	0.488	0.00166097	E.6	FAM167B
9.85542068297594e-07	0.897103	0.364	0.503	0.00197108	E.6	ADRB1
1.23179783636561e-06	0.725054	0.503	0.486	0.0024636	E.6	CXorf36
2.92386419357435e-06	0.44237	0.331	0.287	0.00584773	E.6	LAMC1
3.88262226837574e-06	0.273912	0.302	0.477	0.00776524	E.6	MYLK
3.98347451823217e-06	0.612539	0.376	0.568	0.00796695	E.6	STC1
4.10016586563027e-06	0.628448	0.521	0.541	0.00820033	E.6	COTL1
4.16249534144985e-06	0.687472	0.778	0.812	0.00832499	E.6	TUBA1A
5.08435478670332e-06	0.264437	0.938	0.963	0.0101687	E.6	RPL10A
7.34524924316121e-06	0.252785	0.198	0.352	0.0146905	E.6	HIC1
8.21557014370325e-06	0.338611	0.843	0.867	0.0164311	E.6	ITM2A
1.58846849428336e-05	0.459188	0.882	0.888	0.0317694	E.6	TSC22D1
2.21642151344827e-05	0.530092	0.766	0.777	0.0443284	E.6	KLF6
2.92088350923175e-05	0.316849	0.393	0.564	0.0584177	E.6	PTP4A3
3.53904319724728e-05	0.316679	0.642	0.699	0.0707809	E.6	SNHG5
4.10813829933004e-05	0.551479	0.512	0.499	0.0821628	E.6	LDHB
5.50360363235111e-05	0.291837	0.385	0.381	0.110072	E.6	CD79B
7.85699305346949e-05	0.255656	0.204	0.35	0.15714	E.6	CREB5
9.35444669123779e-05	0.753012	0.778	0.808	0.187089	E.6	IL32
0.000112617	0.537795	0.76	0.761	0.225234	E.6	RAMP3
0.000113566	0.432922	0.571	0.559	0.227132	E.6	MAP1LC3B
0.000210376	0.445828	0.669	0.617	0.420752	E.6	MYC
0.00030347	0.498117	0.257	0.197	0.606941	E.6	RASGRP3
0.000339911	0.395468	0.328	0.331	0.679822	E.6	TMEM37
0.000374404	0.959024	0.441	0.487	0.748809	E.6	CA2
0.000413083	0.27359	0.29	0.44	0.826166	E.6	NEURL1B
0.000429866	0.276908	0.367	0.354	0.859733	E.6	ODC1
0.000772273	0.63719	0.444	0.489	1	E.6	TPPP3
0.00092784	0.261177	0.314	0.298	1	E.6	PKP4
0.0010265	0.611296	0.491	0.531	1	E.6	ADM5
0.00104351	0.35069	0.349	0.504	1	E.6	COL6A2
0.00131655	0.460816	0.556	0.569	1	E.6	CTNNB1
0.00132715	0.62974	0.473	0.505	1	E.6	TSPAN15
0.00136993	0.643391	0.34	0.33	1	E.6	PDGFB
0.00146072	0.47175	0.55	0.606	1	E.6	SIK1
0.00146528	0.345323	0.293	0.466	1	E.6	INHBB
0.00160245	0.631506	0.296	0.297	1	E.6	TNFAIP8L1
0.00217395	0.664805	0.509	0.56	1	E.6	ITGA6
0.00225679	0.467626	0.751	0.765	1	E.6	CRIP1
0.00233964	0.413974	0.604	0.645	1	E.6	HSPG2
0.00245059	0.545409	0.453	0.457	1	E.6	LXN
0.00263882	0.333972	0.26	0.388	1	E.6	SLC26A2
0.00282263	0.41324	0.524	0.516	1	E.6	LITAF
0.00285262	0.58836	0.651	0.672	1	E.6	MYL9
0.00293003	0.321903	0.302	0.265	1	E.6	GNG2
0.00300143	0.455745	0.583	0.618	1	E.6	LYZ
0.00343666	0.416734	0.272	0.209	1	E.6	LY6H
0.00390521	0.288798	0.204	0.333	1	E.6	SPRY4
0.00413027	0.435834	0.314	0.451	1	E.6	STC2
0.00486349	0.516071	0.411	0.433	1	E.6	NES
0.00496046	0.42399	0.263	0.263	1	E.6	THY1
0.00497534	0.548754	0.367	0.511	1	E.6	DNASE1L3
0.00535284	0.298471	0.275	0.277	1	E.6	SERPINE1
0.00567586	0.717206	0.467	0.575	1	E.6	FABP4
0.00586181	0.471835	0.672	0.733	1	E.6	CYB5A
0.00812165	0.410477	0.55	0.599	1	E.6	SWAP70
0.00885611	0.297577	0.29	0.301	1	E.6	PXDN
0.00960351	0.269097	0.314	0.316	1	E.6	TSHZ2

## Sheet: E.7
Marker genes for cluster E.7
p_val	avg_log2FC	pct.1	pct.2	p_val_adj	cluster	gene
5.35339215659027e-176	3.89393	0.973	0.577	1.07067843131805e-172	E.7	ACKR1
1.59356063748452e-145	1.58604	0.979	0.733	3.18712127496903e-142	E.7	GAS5
3.3532245474283e-144	1.61442	0.958	0.67	6.7064490948566e-141	E.7	SNHG5
3.28914278425084e-143	2.59185	0.936	0.412	6.57828556850168e-140	E.7	SPRY1
4.96838367151536e-130	1.306	0.994	0.981	9.93676734303071e-127	E.7	RPS2
8.21660948767246e-130	1.14847	1	0.993	1.64332189753449e-126	E.7	RPS18
2.62232851476412e-128	1.16963	1	0.988	5.24465702952824e-125	E.7	RPL3
2.31569867062885e-127	1.15333	1	0.989	4.63139734125769e-124	E.7	RPS6
1.6176046519701e-124	1.2116	0.997	0.976	3.2352093039402e-121	E.7	RPS4X
1.34081696291492e-120	1.22979	0.997	0.947	2.68163392582985e-117	E.7	RPL12
3.69362230030794e-118	1.13932	0.982	0.835	7.38724460061588e-115	E.7	LRRC75A-AS1
5.9138910425633e-117	0.897513	0.994	0.948	1.18277820851266e-113	E.7	EEF1G
6.10245714734129e-117	1.44308	0.997	0.922	1.22049142946826e-113	E.7	IGFBP7
4.12192072028306e-110	0.910976	1	0.984	8.24384144056612e-107	E.7	RPS3A
2.79376524353147e-107	0.912948	0.997	0.999	5.58753048706293e-104	E.7	RPL10
2.19352734683963e-105	1.93604	0.982	0.8	4.38705469367925e-102	E.7	ADIRF
6.22729519882051e-104	1.9017	0.855	0.479	1.2454590397641e-100	E.7	TMEM70
2.42995524856864e-100	0.936032	1	0.982	4.85991049713728e-97	E.7	RPL7
4.06553934696755e-97	0.847265	1	0.99	8.13107869393511e-94	E.7	RPL13
1.61306085694416e-95	1.39062	0.839	0.4	3.22612171388833e-92	E.7	ACTN1
3.37942407018891e-94	0.897283	0.997	0.976	6.75884814037783e-91	E.7	RPS3
1.62542917270559e-92	2.32028	0.945	0.719	3.25085834541117e-89	E.7	CLU
1.08745863992184e-90	1.17653	0.724	0.329	2.17491727984368e-87	E.7	ZNF385D
1.65691599878283e-90	1.15725	0.73	0.33	3.31383199756565e-87	E.7	TPD52L1
1.273735574639e-89	1.67168	0.724	0.351	2.547471149278e-86	E.7	CCL14
1.99658149306046e-88	1.48351	0.909	0.579	3.99316298612093e-85	E.7	PLVAP
2.45744649876001e-86	2.01348	0.736	0.228	4.91489299752002e-83	E.7	POSTN
5.16642179699637e-86	0.822308	0.997	0.974	1.03328435939927e-82	E.7	RPS9
1.92130203871203e-84	1.23767	0.973	0.754	3.84260407742407e-81	E.7	HSPB1
5.24133490429159e-84	1.15567	0.703	0.28	1.04826698085832e-80	E.7	TSHZ2
1.08082972946134e-83	0.901763	0.994	0.957	2.16165945892268e-80	E.7	RPL10A
2.50394609720707e-83	0.813017	1	0.98	5.00789219441413e-80	E.7	RPS12
2.77916380980852e-81	1.07573	0.655	0.287	5.55832761961705e-78	E.7	OLFM1
1.50403903289928e-80	1.21045	0.894	0.567	3.00807806579855e-77	E.7	PRCP
1.30946275352653e-79	0.686162	1	0.99	2.61892550705307e-76	E.7	RPS14
2.65017110186227e-79	3.54184	0.736	0.471	5.30034220372454e-76	E.7	SELE
7.17178224146245e-79	1.26388	0.864	0.554	1.43435644829249e-75	E.7	SNCG
7.71126595800927e-79	0.947845	0.979	0.904	1.54225319160185e-75	E.7	RPLP0
2.61677420781051e-78	0.794055	0.991	0.956	5.23354841562102e-75	E.7	RPL7A
7.66204121560107e-78	1.45531	0.812	0.449	1.53240824312021e-74	E.7	APOLD1
9.78444732229452e-78	1.47343	0.912	0.595	1.95688946445891e-74	E.7	MYC
1.15694204416537e-77	0.980534	0.955	0.815	2.31388408833075e-74	E.7	HLA-DRB5
2.703625841302e-76	1.09677	0.794	0.459	5.40725168260401e-73	E.7	CXorf36
3.89906435258228e-76	1.26894	0.945	0.786	7.79812870516457e-73	E.7	CST3
5.03182496215689e-74	1.4219	0.77	0.33	1.00636499243138e-70	E.7	PLAT
1.87818406903263e-72	1.22345	0.773	0.518	3.75636813806525e-69	E.7	COTL1
1.48637442923399e-70	0.8428	0.621	0.252	2.97274885846798e-67	E.7	RHOU
1.14209377960099e-68	1.12663	0.976	0.893	2.28418755920198e-65	E.7	SOCS3
6.50649654553644e-66	0.831977	0.712	0.329	1.30129930910729e-62	E.7	VWA1
1.71154014282911e-64	0.781433	0.967	0.895	3.42308028565821e-61	E.7	RPL4
1.36946867828865e-63	1.09964	0.939	0.757	2.73893735657731e-60	E.7	NPC2
1.63208092636085e-63	1.21186	0.842	0.5	3.2641618527217e-60	E.7	NCOA7
2.23424910562824e-63	0.741316	0.627	0.261	4.46849821125649e-60	E.7	LY96
8.73749352290631e-63	0.832137	0.921	0.652	1.74749870458126e-59	E.7	EMCN
5.93777435420953e-62	1.13544	0.845	0.581	1.18755487084191e-58	E.7	UGCG
2.6454215266334e-61	0.658507	0.542	0.208	5.29084305326681e-58	E.7	PERP
4.93333047595621e-60	0.970392	0.885	0.615	9.86666095191243e-57	E.7	ADGRL4
1.66411472250544e-59	0.896767	0.861	0.626	3.32822944501089e-56	E.7	NOSTRIN
5.45188024270467e-59	0.749534	1	0.942	1.09037604854093e-55	E.7	SPARCL1
7.24181283036259e-59	0.814868	0.639	0.364	1.44836256607252e-55	E.7	PDE2A
4.93984756568056e-58	0.841571	0.964	0.795	9.87969513136111e-55	E.7	CNN3
7.5494203163022e-57	0.802136	0.958	0.83	1.50988406326044e-53	E.7	HLA-DPB1
1.37975565785518e-56	1.90608	0.688	0.45	2.75951131571036e-53	E.7	C7
2.9166084462416e-56	1.1708	0.891	0.713	5.8332168924832e-53	E.7	CDKN1A
8.52044385879047e-56	0.755203	0.609	0.285	1.70408877175809e-52	E.7	CD200
2.70416922822077e-54	0.750592	0.697	0.408	5.40833845644154e-51	E.7	TM4SF18
1.11734983483143e-52	0.800977	0.8	0.473	2.23469966966285e-49	E.7	LDHB
1.45175932313197e-52	0.905225	0.979	0.726	2.90351864626394e-49	E.7	NNMT
1.898166809964e-51	1.13607	0.733	0.557	3.796333619928e-48	E.7	TRIB1
4.66404215036086e-51	0.842481	0.633	0.387	9.32808430072171e-48	E.7	RASA4
1.0306514002935e-50	0.642443	0.991	0.951	2.06130280058699e-47	E.7	GAPDH
1.94508828423012e-50	0.742734	0.682	0.499	3.89017656846023e-47	E.7	LRRC70
1.00656208272247e-49	0.402013	0.394	0.119	2.01312416544494e-46	E.7	SNCA
4.63528239451246e-49	0.781868	0.788	0.563	9.27056478902491e-46	E.7	IGFBP2
5.14190193963892e-49	1.80423	0.624	0.334	1.02838038792778e-45	E.7	FABP5
7.1824695978466e-49	0.786693	1	0.988	1.43649391956932e-45	E.7	CD74
1.03455340138481e-47	0.814034	0.755	0.45	2.06910680276961e-44	E.7	CFI
1.13563093782941e-47	0.694267	0.967	0.887	2.27126187565882e-44	E.7	HLA-DPA1
1.30209932338076e-47	1.37695	0.673	0.424	2.60419864676153e-44	E.7	ADAMTS4
2.59206473436285e-47	0.977406	0.821	0.642	5.18412946872569e-44	E.7	PIM3
3.03049171316819e-47	0.749623	0.985	0.933	6.06098342633637e-44	E.7	HLA-DRA
7.82255897681052e-47	0.356992	0.445	0.209	1.5645117953621e-43	E.7	HSD3B7
1.52488466402931e-46	0.653212	0.576	0.356	3.04976932805863e-43	E.7	TESC
2.04474172761642e-46	0.327433	0.436	0.172	4.08948345523284e-43	E.7	CCNG2
9.62141654742813e-45	0.991702	0.785	0.494	1.92428330948563e-41	E.7	DUSP23
1.04818529908488e-44	0.750361	0.806	0.595	2.09637059816977e-41	E.7	TSPAN4
2.89788870705017e-44	0.787898	0.458	0.142	5.79577741410034e-41	E.7	SESN3
7.77855752593598e-44	0.719531	0.924	0.749	1.5557115051872e-40	E.7	MARCKSL1
1.83877139214724e-43	0.973627	0.733	0.496	3.67754278429448e-40	E.7	LITAF
2.2673326737503e-43	0.451056	0.448	0.191	4.53466534750061e-40	E.7	LRRC1
2.8930694573567e-43	0.895051	0.727	0.586	5.78613891471341e-40	E.7	HLA-DQA1
5.23225047617285e-43	0.741034	0.879	0.697	1.04645009523457e-39	E.7	CLEC2B
6.28944707861421e-43	0.466957	0.518	0.241	1.25788941572284e-39	E.7	CDA
2.78020639932714e-42	0.802485	0.77	0.625	5.56041279865427e-39	E.7	SLC25A25
4.55913753764924e-42	0.650857	0.791	0.636	9.11827507529848e-39	E.7	GMFG
1.27768822525136e-41	0.66018	0.709	0.58	2.55537645050272e-38	E.7	C4orf32
3.34744784084782e-41	0.792549	0.876	0.629	6.69489568169565e-38	E.7	SLC2A3
1.25755811915251e-40	0.81396	0.745	0.469	2.51511623830502e-37	E.7	XIST
2.02853086509242e-40	0.722838	0.93	0.78	4.05706173018485e-37	E.7	LGALS3
3.40518841411519e-40	0.549225	0.582	0.309	6.81037682823039e-37	E.7	FKBP11
1.20377522193004e-39	0.789795	0.73	0.448	2.40755044386008e-36	E.7	ADAMTS9
6.39395244520605e-39	0.784337	0.858	0.632	1.27879048904121e-35	E.7	LMCD1
1.69048885706778e-38	0.854014	0.842	0.567	3.38097771413556e-35	E.7	NDRG1
6.94758337849186e-38	1.88456	0.809	0.69	1.38951667569837e-34	E.7	IL6
1.68454269820442e-37	0.683952	0.567	0.413	3.36908539640885e-34	E.7	RBP5
3.00629304786063e-37	0.635851	0.715	0.59	6.01258609572126e-34	E.7	SIK1
3.16292983931419e-37	0.780898	0.664	0.462	6.32585967862838e-34	E.7	HAPLN3
1.73736123797692e-36	1.26114	0.821	0.533	3.47472247595385e-33	E.7	ADAMTS1
7.75923301726481e-36	0.561173	0.997	0.967	1.55184660345296e-32	E.7	ACTG1
1.26064682959744e-35	0.834209	0.785	0.637	2.52129365919489e-32	E.7	DLC1
1.46552249601687e-35	0.584005	0.967	0.829	2.93104499203375e-32	E.7	NPM1
6.49840368463773e-35	0.837883	0.558	0.282	1.29968073692755e-31	E.7	FAM213A
6.57983433403234e-35	0.529673	0.545	0.366	1.31596686680647e-31	E.7	CD79B
2.17050860656876e-34	0.430251	1	0.99	4.34101721313751e-31	E.7	RPS27
3.39327299326241e-34	0.761621	0.748	0.528	6.78654598652483e-31	E.7	RCAN1
9.04439188869943e-34	0.910087	0.815	0.642	1.80887837773988e-30	E.7	BHLHE40
1.77279618638148e-33	0.3721	0.33	0.131	3.54559237276296e-30	E.7	RSPO3
1.89657001648035e-33	0.756605	0.509	0.244	3.7931400329607e-30	E.7	MMRN1
5.13025080075213e-33	0.713658	0.77	0.503	1.02605016015043e-29	E.7	CD55
1.76195439698235e-32	0.575119	0.773	0.484	3.5239087939647e-29	E.7	HSPD1
1.48038581805844e-31	0.604475	0.548	0.312	2.96077163611688e-28	E.7	FAM198B
2.02133475399458e-31	0.466238	0.479	0.318	4.04266950798915e-28	E.7	CADM3-AS1
2.31789335779519e-31	0.509857	0.473	0.277	4.63578671559038e-28	E.7	KRT18
3.75392522066603e-31	0.620617	0.8	0.565	7.50785044133206e-28	E.7	ZFAS1
4.2009080709926e-31	0.709219	0.618	0.377	8.4018161419852e-28	E.7	BACE2
4.58207272551325e-31	0.981723	0.461	0.282	9.1641454510265e-28	E.7	SPP1
4.85736424437377e-31	0.883516	0.797	0.609	9.71472848874755e-28	E.7	SOD2
5.27540417021101e-31	0.450089	0.448	0.219	1.0550808340422e-27	E.7	YPEL2
8.37566964484248e-31	0.830145	0.664	0.429	1.6751339289685e-27	E.7	MPZL2
2.26326651148403e-30	0.652783	0.618	0.479	4.52653302296805e-27	E.7	FAM167B
4.86979807874733e-30	0.745412	0.782	0.612	9.73959615749466e-27	E.7	MAT2A
5.43011458097258e-30	0.783566	0.845	0.749	1.08602291619452e-26	E.7	GADD45B
1.39819353556451e-29	0.595571	0.533	0.408	2.79638707112901e-26	E.7	CPVL
3.16483639604358e-29	0.677143	0.518	0.384	6.32967279208715e-26	E.7	MEOX2
3.32298196962175e-29	0.424186	0.467	0.306	6.64596393924349e-26	E.7	ANKRD29
3.53625682623443e-29	0.580861	0.639	0.373	7.07251365246885e-26	E.7	NRP1
3.58289680334836e-29	0.680931	0.794	0.677	7.16579360669673e-26	E.7	FOSB
8.02881808959098e-29	0.649309	0.752	0.528	1.6057636179182e-25	E.7	CYR61
1.84424039871103e-28	0.857878	0.612	0.52	3.68848079742207e-25	E.7	ADM5
2.78697716840503e-28	0.604978	0.482	0.251	5.57395433681005e-25	E.7	CPXM2
2.89600470300648e-28	0.638451	0.652	0.515	5.79200940601296e-25	E.7	SPHK1
3.69428080852611e-28	0.638346	0.988	0.964	7.38856161705221e-25	E.7	ZFP36
4.21759610236751e-28	0.769451	0.591	0.464	8.43519220473502e-25	E.7	NR4A2
5.80140427298207e-28	0.686203	0.564	0.418	1.16028085459641e-24	E.7	EGR3
1.96860322118903e-27	0.663777	0.879	0.75	3.93720644237806e-24	E.7	RAMP3
2.11743641808661e-27	0.351041	0.9	0.681	4.23487283617321e-24	E.7	SPARC
2.34012137967266e-27	0.486199	0.97	0.861	4.68024275934532e-24	E.7	ANXA2
2.3906356018545e-27	0.374423	0.464	0.313	4.781271203709e-24	E.7	PFKFB3
3.32575227941227e-27	0.519741	0.427	0.255	6.65150455882454e-24	E.7	ADAM23
4.03558068272694e-27	0.35812	0.379	0.241	8.07116136545388e-24	E.7	CH25H
7.01817693635008e-27	0.598037	0.521	0.389	1.40363538727002e-23	E.7	MEOX1
1.57329536946395e-25	0.443258	0.461	0.313	3.1465907389279e-22	E.7	CRHBP
2.58520818372244e-25	0.486723	0.485	0.282	5.17041636744488e-22	E.7	PKP4
4.14157901699258e-25	0.603312	0.603	0.382	8.28315803398516e-22	E.7	LIMS1
4.42812292446719e-25	0.550562	0.567	0.488	8.85624584893437e-22	E.7	IGLL5
5.93744443560724e-25	1.04592	0.518	0.413	1.18748888712145e-21	E.7	RGS16
1.63559702171908e-24	1.07213	0.633	0.537	3.27119404343816e-21	E.7	RND1
1.67040987016254e-24	0.365692	0.445	0.288	3.34081974032507e-21	E.7	EBF1
3.47540643076423e-24	0.387669	0.542	0.344	6.95081286152846e-21	E.7	DUSP5
5.31218009400412e-24	0.432144	0.988	0.956	1.06243601880082e-20	E.7	HLA-DRB1
5.49337863965705e-24	0.459803	0.361	0.16	1.09867572793141e-20	E.7	ZNF521
5.65200334447635e-24	0.554112	0.706	0.564	1.13040066889527e-20	E.7	ITPKC
7.00466181242551e-24	0.890848	0.542	0.33	1.4009323624851e-20	E.7	ARID5B
7.96824266361184e-24	0.653146	0.503	0.393	1.59364853272237e-20	E.7	CYTL1
1.12697591431116e-23	0.632279	0.53	0.454	2.25395182862231e-20	E.7	CYSLTR1
1.44812144588332e-23	0.548826	0.688	0.456	2.89624289176664e-20	E.7	PNP
7.20323584652753e-23	0.50325	0.585	0.514	1.44064716930551e-19	E.7	CMAHP
8.46294997922465e-23	0.290517	0.561	0.474	1.69258999584493e-19	E.7	JCHAIN
9.6320051403899e-23	0.557221	0.773	0.597	1.92640102807798e-19	E.7	RAB13
1.40616421681718e-22	0.351068	0.291	0.137	2.81232843363436e-19	E.7	LDLRAD3
1.55424473912554e-22	0.565629	0.43	0.314	3.10848947825109e-19	E.7	GPM6A
1.89751989216847e-22	0.254003	0.594	0.373	3.79503978433693e-19	E.7	MGLL
3.02839452585799e-22	0.464241	0.527	0.389	6.05678905171598e-19	E.7	SMAD1
4.04327079018145e-22	0.30056	0.376	0.21	8.0865415803629e-19	E.7	TPBG
4.48044557525418e-22	0.548769	0.994	0.934	8.96089115050835e-19	E.7	JUNB
6.47656528375568e-22	0.473308	0.655	0.494	1.29531305675114e-18	E.7	MAP3K8
7.98062072238939e-22	0.407114	0.455	0.263	1.59612414447788e-18	E.7	NET1
8.39844147980176e-22	0.759992	0.588	0.493	1.67968829596035e-18	E.7	C2CD4B
9.4688488803998e-22	0.521409	0.588	0.532	1.89376977607996e-18	E.7	HLA-DQA2
1.08250695093956e-21	0.638418	0.93	0.79	2.16501390187911e-18	E.7	LMNA
1.52152317106181e-21	0.727075	0.564	0.394	3.04304634212363e-18	E.7	TGFBR3
1.53467282823967e-21	0.729187	0.697	0.528	3.06934565647935e-18	E.7	TNFAIP3
2.88724829642856e-21	0.587964	0.906	0.796	5.77449659285712e-18	E.7	EGR1
2.91333783809046e-21	0.535278	0.582	0.384	5.82667567618091e-18	E.7	SHC1
3.20091383705751e-21	0.930671	0.53	0.464	6.40182767411502e-18	E.7	LRG1
3.46787441705546e-21	0.472413	0.642	0.464	6.93574883411092e-18	E.7	IMPDH2
5.51028640653148e-21	0.977542	0.545	0.494	1.1020572813063e-17	E.7	CCL23
1.21562647989696e-20	0.535786	0.782	0.646	2.43125295979392e-17	E.7	TUBB6
1.84310430881773e-20	0.417827	0.697	0.586	3.68620861763546e-17	E.7	NUPR1
2.06959425266891e-20	0.587945	0.533	0.327	4.13918850533781e-17	E.7	AKR1C3
5.83356657462318e-20	0.35756	0.455	0.316	1.16671331492464e-16	E.7	BDKRB2
7.66874939053378e-20	0.484627	0.506	0.306	1.53374987810676e-16	E.7	EGLN1
7.76825846272458e-20	0.457425	0.47	0.377	1.55365169254492e-16	E.7	CCDC178
1.04591267949497e-19	0.25862	0.406	0.272	2.09182535898994e-16	E.7	HOXD8
1.77899450246219e-19	0.433087	0.836	0.618	3.55798900492438e-16	E.7	NAMPT
2.29153541594192e-19	0.406367	0.288	0.144	4.58307083188384e-16	E.7	EPB41L3
2.43129143068504e-19	0.380609	0.403	0.259	4.86258286137009e-16	E.7	LHX6
2.63056032032519e-19	0.709748	0.561	0.517	5.26112064065038e-16	E.7	BRE-AS1
3.15046713708634e-19	0.325652	0.47	0.313	6.30093427417267e-16	E.7	CITED2
3.7804921143687e-19	1.00995	0.676	0.558	7.5609842287374e-16	E.7	VCAM1
3.88088062405674e-19	1.50144	0.542	0.495	7.76176124811348e-16	E.7	DNASE1L3
5.65498811086665e-19	0.691883	0.624	0.567	1.13099762217333e-15	E.7	PIM1
6.01472761636975e-19	0.413743	0.473	0.301	1.20294552327395e-15	E.7	ASPH
7.28213282244423e-19	0.724881	0.709	0.623	1.45642656448885e-15	E.7	NR4A1
7.93908948956458e-19	0.311415	0.506	0.376	1.58781789791292e-15	E.7	NTN4
1.47832324962965e-18	1.37106	0.703	0.659	2.95664649925929e-15	E.7	CCL2
2.72911480132788e-18	0.671975	0.676	0.507	5.45822960265576e-15	E.7	ARRDC3
2.95458767880391e-18	0.507678	0.542	0.502	5.90917535760783e-15	E.7	TPSB2
8.58221722768417e-18	0.386651	0.718	0.655	1.71644344553683e-14	E.7	HLA-DQB1
1.14935372448171e-17	0.560153	0.603	0.432	2.29870744896342e-14	E.7	IL1R1
1.23490590236507e-17	0.478177	0.621	0.423	2.46981180473014e-14	E.7	GADD45A
1.26702170275161e-17	0.676419	0.482	0.305	2.53404340550322e-14	E.7	COL15A1
2.26088443375512e-17	0.291274	0.391	0.292	4.52176886751024e-14	E.7	GGT5
6.0133611328865e-17	0.397116	0.63	0.496	1.2026722265773e-13	E.7	CREM
7.73768658812678e-17	0.375211	0.973	0.918	1.54753731762536e-13	E.7	S100A10
9.49622958975481e-17	0.582388	0.742	0.565	1.89924591795096e-13	E.7	SERPINB1
1.66482908541061e-16	0.362287	0.673	0.569	3.32965817082122e-13	E.7	KDM6B
2.40693699377945e-16	0.512573	0.497	0.441	4.81387398755891e-13	E.7	EGR2
7.45648518733494e-16	0.267499	0.385	0.299	1.49129703746699e-12	E.7	CACHD1
8.43087258952867e-16	0.490781	0.785	0.633	1.68617451790573e-12	E.7	ZFP36L1
1.0671507171289e-15	0.304476	0.282	0.131	2.13430143425779e-12	E.7	PGM5
1.12771373281606e-15	0.386246	0.403	0.249	2.25542746563211e-12	E.7	NR2F2
1.73873536970842e-15	0.516389	0.427	0.254	3.47747073941684e-12	E.7	ANGPT2
2.48337109286471e-15	0.427722	0.367	0.213	4.96674218572943e-12	E.7	MYRIP
4.045253975125e-15	0.548407	0.627	0.587	8.09050795025e-12	E.7	ATF3
6.4195987658856e-15	0.306909	0.573	0.471	1.28391975317712e-11	E.7	IRF2BPL
1.11753723977602e-14	0.432999	0.355	0.247	2.23507447955204e-11	E.7	RGS2
1.19715485089522e-14	0.788124	0.63	0.543	2.39430970179045e-11	E.7	CTSC
1.75519424541327e-14	0.495124	0.873	0.751	3.51038849082655e-11	E.7	THBD
1.95244222400189e-14	0.419517	0.955	0.888	3.90488444800378e-11	E.7	GSN
2.72351922561301e-14	0.62878	0.742	0.605	5.44703845122602e-11	E.7	CTGF
2.8293398809733e-14	0.379276	0.658	0.541	5.65867976194659e-11	E.7	HMGB2
5.48630159800249e-14	0.737758	0.982	0.947	1.0972603196005e-10	E.7	NFKBIA
6.41930825488622e-14	0.327773	0.406	0.335	1.28386165097724e-10	E.7	HLF
7.09931180400303e-14	0.352434	0.424	0.34	1.41986236080061e-10	E.7	CBR3
7.8680824930591e-14	0.429679	0.521	0.467	1.57361649861182e-10	E.7	DNAJB2
8.59627501914362e-14	0.311493	0.455	0.408	1.71925500382872e-10	E.7	RNF122
1.78485013050742e-13	0.305463	0.524	0.361	3.56970026101483e-10	E.7	MCTP1
4.8369580959218e-13	0.488055	0.661	0.543	9.6739161918436e-10	E.7	PCDH17
4.9087064880316e-13	0.374932	0.491	0.413	9.8174129760632e-10	E.7	SNAI1
5.11065073365912e-13	0.377285	0.594	0.455	1.02213014673182e-09	E.7	RFK
5.91797927242708e-13	0.469678	0.491	0.353	1.18359585448542e-09	E.7	NUAK1
5.96978382041563e-13	0.327394	0.509	0.369	1.19395676408313e-09	E.7	ITPR1
7.4386971025138e-13	0.284703	0.794	0.653	1.48773942050276e-09	E.7	TGFBR2
9.49481188296433e-13	0.350515	0.658	0.567	1.89896237659287e-09	E.7	RELL1
9.85364930847573e-13	0.28536	0.397	0.341	1.97072986169515e-09	E.7	UBTD1
1.33370067094734e-12	0.452203	0.488	0.343	2.66740134189468e-09	E.7	FOXC1
1.48520065013546e-12	0.300045	0.412	0.28	2.97040130027093e-09	E.7	LAMC1
1.89198893682866e-12	0.290969	0.691	0.571	3.78397787365732e-09	E.7	BAG3
2.00696041974785e-12	0.445369	0.494	0.434	4.0139208394957e-09	E.7	NFATC2
2.34231847671188e-12	0.395403	0.606	0.552	4.68463695342376e-09	E.7	RALGDS
4.086641910597e-12	0.281548	0.767	0.693	8.173283821194e-09	E.7	EPHX1
4.5124518414418e-12	0.494	0.658	0.581	9.02490368288359e-09	E.7	UPP1
4.77250871297914e-12	0.345999	0.627	0.567	9.54501742595828e-09	E.7	CFAP20
4.9074908253202e-12	0.334615	0.682	0.566	9.8149816506404e-09	E.7	KLF10
5.44116843068952e-12	0.271657	0.473	0.428	1.0882336861379e-08	E.7	NPM3
7.51600599540055e-12	0.282696	0.358	0.275	1.50320119908011e-08	E.7	CCND2
8.41850190957523e-12	0.308236	0.433	0.3	1.68370038191505e-08	E.7	RAI14
1.08714751074242e-11	0.360451	0.436	0.317	2.17429502148485e-08	E.7	CISD1
1.43476781225912e-11	0.305558	0.727	0.601	2.86953562451823e-08	E.7	NFKBIZ
1.95170337444973e-11	0.561989	0.53	0.482	3.90340674889946e-08	E.7	SEMA6A
2.1300664195025e-11	0.325082	0.476	0.425	4.26013283900499e-08	E.7	FAM13C
4.42213784354908e-11	0.357128	0.685	0.548	8.84427568709816e-08	E.7	MAP1LC3B
6.64832864744554e-11	0.410439	0.658	0.528	1.32966572948911e-07	E.7	GJA1
8.98022662373116e-11	0.312544	0.364	0.248	1.79604532474623e-07	E.7	FSCN1
1.39790352247856e-10	0.484519	0.6	0.563	2.79580704495711e-07	E.7	FAM110D
1.70726693614622e-10	0.336855	0.721	0.598	3.41453387229243e-07	E.7	DUSP6
1.76338873303141e-10	0.364551	0.318	0.205	3.52677746606281e-07	E.7	THBS1
1.94057773011782e-10	0.425994	0.839	0.77	3.88115546023565e-07	E.7	ARID5A
2.46597880482459e-10	0.325063	0.458	0.335	4.93195760964918e-07	E.7	LIMCH1
3.01100941088742e-10	0.291869	0.779	0.629	6.02201882177485e-07	E.7	HSPG2
3.18931517057234e-10	0.28391	0.591	0.454	6.37863034114468e-07	E.7	SNTB2
4.12064682362828e-10	0.501042	0.397	0.31	8.24129364725656e-07	E.7	NRP2
4.59185317357745e-10	0.295041	0.448	0.33	9.1837063471549e-07	E.7	ATP2B1
6.31724442634453e-10	0.271914	0.439	0.436	1.26344888526891e-06	E.7	RGS1
7.58211231472067e-10	0.487822	0.445	0.439	1.51642246294413e-06	E.7	TACSTD2
8.13247347451401e-10	0.50317	0.57	0.528	1.6264946949028e-06	E.7	FAM43A
1.28602351266439e-09	0.256518	0.718	0.638	2.57204702532879e-06	E.7	MAFF
1.80110676412542e-09	0.879675	0.606	0.532	3.60221352825083e-06	E.7	HSPA1A
2.10012110774222e-09	0.422485	0.336	0.278	4.20024221548443e-06	E.7	FJX1
2.55862791380465e-09	0.276579	0.603	0.569	5.11725582760929e-06	E.7	HBEGF
3.05740255183217e-09	0.276137	0.47	0.375	6.11480510366434e-06	E.7	IVNS1ABP
3.16867118348899e-09	0.264244	0.539	0.493	6.33734236697798e-06	E.7	FOSL1
3.80308804194894e-09	0.51039	0.591	0.469	7.60617608389789e-06	E.7	IER3
1.17136563399554e-08	0.428761	0.721	0.626	2.34273126799108e-05	E.7	HNRNPH1
1.47504470730072e-08	0.394191	0.652	0.543	2.95008941460145e-05	E.7	ARL4A
1.55270933616143e-08	0.341878	0.339	0.254	3.10541867232287e-05	E.7	ALDH1A1
1.9830448550295e-08	0.33019	0.452	0.421	3.966089710059e-05	E.7	B3GNT5
2.35352905489827e-08	0.278075	0.406	0.309	4.70705810979654e-05	E.7	TNFRSF10D
2.52190217132827e-08	0.411835	0.436	0.426	5.04380434265653e-05	E.7	NEURL1B
4.59646368573308e-08	0.647039	0.655	0.644	9.19292737146616e-05	E.7	PHLDA1
8.89085795504781e-08	0.294959	0.445	0.356	0.000177817	E.7	INSR
1.14737735494127e-07	0.391028	0.397	0.377	0.000229475	E.7	APOD
1.41340513468173e-07	0.518285	0.388	0.335	0.000282681	E.7	CTHRC1
8.34223516015295e-07	0.332717	0.442	0.476	0.00166845	E.7	C17orf96
2.00207795651544e-06	0.407323	0.485	0.465	0.00400416	E.7	ADM
2.64431689300896e-06	0.669013	0.512	0.505	0.00528863	E.7	HSPA1B
1.33336787703904e-05	0.251427	0.582	0.584	0.0266674	E.7	CSRP2
4.44621127774706e-05	0.322561	0.433	0.472	0.0889242	E.7	AREG
0.000264043	0.341539	0.355	0.328	0.528086	E.7	OSBPL1A
0.000310095	1.37499	0.564	0.566	0.62019	E.7	FABP4
0.000343427	0.393574	0.385	0.432	0.686853	E.7	G0S2
0.000860426	0.302044	0.733	0.72	1	E.7	ICAM1
0.0019206	0.434634	0.439	0.452	1	E.7	INHBB

## Sheet: E.8
Marker genes for cluster E.8
p_val	avg_log2FC	pct.1	pct.2	p_val_adj	cluster	gene
4.89019362134878e-99	0.323873	0.894	0.134	9.78038724269756e-96	E.8	ITLN2
4.42767703440652e-91	0.26291	0.925	0.295	8.85535406881304e-88	E.8	CYP1A1
4.61629114026455e-72	0.266966	0.969	0.481	9.23258228052911e-69	E.8	LINC00152
1.77417365037568e-65	0.634546	0.969	0.49	3.54834730075136e-62	E.8	TCEAL2
1.06389897392129e-55	0.507711	0.919	0.232	2.12779794784258e-52	E.8	IGFBP5
1.15771305161257e-45	1.3946	0.963	0.577	2.31542610322513e-42	E.8	IGFBP3
1.64985763616528e-45	0.96178	0.901	0.328	3.29971527233056e-42	E.8	BGN
2.68753928706148e-45	0.283567	0.988	0.395	5.37507857412295e-42	E.8	CLDN10
1.35480715239124e-43	0.276652	0.28	0.011	2.70961430478248e-40	E.8	COL14A1
6.2308959047894e-41	1.24912	1	0.962	1.24617918095788e-37	E.8	MGP
1.14667802323157e-34	0.868166	0.925	0.456	2.29335604646314e-31	E.8	BMX
1.26386040911132e-31	0.928291	1	0.753	2.52772081822265e-28	E.8	EDN1
7.68633996477185e-31	0.285856	0.963	0.519	1.53726799295437e-27	E.8	TGIF1
3.22590332906944e-30	0.620979	0.919	0.408	6.45180665813889e-27	E.8	FBLIM1
3.2947747429108e-29	0.546025	0.752	0.162	6.58954948582161e-26	E.8	EFEMP1
7.81348727518249e-28	0.650991	0.876	0.482	1.5626974550365e-24	E.8	TMEM120A
1.3054491441679e-25	0.7631	0.901	0.431	2.61089828833581e-22	E.8	ABI3BP
4.84280649992202e-25	0.368208	0.994	0.727	9.68561299984405e-22	E.8	CLU
1.64854552152937e-24	0.501457	0.975	0.477	3.29709104305874e-21	E.8	SMAD6
1.21388477103695e-23	0.391319	0.851	0.326	2.42776954207391e-20	E.8	ARID5B
2.47740868722251e-23	0.694254	0.988	0.652	4.95481737444502e-20	E.8	PDK4
2.14113735584979e-22	0.465241	0.702	0.16	4.28227471169959e-19	E.8	OMD
1.8620497349308e-21	0.499915	0.801	0.294	3.72409946986161e-18	E.8	DIXDC1
2.79854375575105e-21	0.27314	0.907	0.413	5.59708751150211e-18	E.8	KCNMB4
1.63226928013132e-19	0.91463	0.925	0.582	3.26453856026263e-16	E.8	FN1
4.06824850910468e-19	0.332299	0.888	0.43	8.13649701820936e-16	E.8	MPZL2
4.28023229217762e-19	0.6057	0.957	0.673	8.56046458435523e-16	E.8	RPS4Y1
6.80969948612255e-19	0.359917	0.851	0.378	1.36193989722451e-15	E.8	GATA6
1.71212575879778e-18	0.383658	1	0.943	3.42425151759556e-15	E.8	CLEC3B
2.32166393821736e-18	0.438573	0.789	0.392	4.64332787643471e-15	E.8	TGFBR3
3.10971899268994e-18	0.263751	0.863	0.402	6.21943798537988e-15	E.8	METTL7A
4.47117856660387e-18	1.40041	0.28	0.125	8.94235713320773e-15	E.8	DCN
4.52448384219325e-18	0.268739	0.894	0.511	9.04896768438649e-15	E.8	GATA2
9.96257430522573e-18	0.517624	0.627	0.024	1.99251486104515e-14	E.8	OGN
1.23491999541363e-17	0.329405	0.832	0.466	2.46983999082725e-14	E.8	CSGALNACT1
1.32187251275772e-17	0.475955	0.913	0.48	2.64374502551545e-14	E.8	PTGIS
7.31497026662591e-17	0.49912	0.888	0.605	1.46299405332518e-13	E.8	CTGF
5.94109515481216e-16	0.339061	0.826	0.5	1.18821903096243e-12	E.8	NDRG4
8.52834008351265e-16	0.277538	0.789	0.3	1.70566801670253e-12	E.8	TLE1
1.08322225003198e-15	0.348681	0.876	0.473	2.16644450006395e-12	E.8	FNIP2
1.60698346255825e-15	0.273888	0.975	0.626	3.21396692511649e-12	E.8	GBP4
3.49081130756945e-15	0.397903	0.957	0.643	6.98162261513891e-12	E.8	ZBTB16
1.22448694496751e-14	0.274886	0.832	0.412	2.44897388993503e-11	E.8	RBMS3
2.34652788209987e-14	0.462027	1	0.881	4.69305576419974e-11	E.8	GPX3
5.61569106633202e-14	0.522475	0.814	0.48	1.1231382132664e-10	E.8	NRGN
6.17473068999278e-14	0.428485	0.621	0.058	1.23494613799856e-10	E.8	GDF7
7.48727050840508e-14	0.356816	0.988	0.805	1.49745410168102e-10	E.8	TSC22D3
1.60128783880497e-13	0.379738	1	0.986	3.20257567760994e-10	E.8	FTL
3.53911706736026e-13	0.415108	0.888	0.539	7.07823413472052e-10	E.8	MTUS1
9.43285643277844e-13	0.270833	0.988	0.707	1.88657128655569e-09	E.8	ID2
1.51439207316293e-12	0.31688	0.702	0.324	3.02878414632585e-09	E.8	BMP4
1.71667261387988e-12	0.383382	0.963	0.746	3.43334522775976e-09	E.8	GAS6
2.55652223932458e-12	0.379424	0.335	0.017	5.11304447864915e-09	E.8	ACSM3
2.95548217796554e-12	0.412127	0.311	0.021	5.91096435593109e-09	E.8	SFRP5
4.53349175162662e-12	0.268561	0.932	0.59	9.06698350325324e-09	E.8	PROCR
4.67459608422283e-12	0.31003	0.932	0.564	9.34919216844567e-09	E.8	LTBP4
1.60546209177642e-11	0.288321	0.882	0.509	3.21092418355284e-08	E.8	CRIM1
4.12496196197173e-11	0.567383	0.348	0.105	8.24992392394347e-08	E.8	PKHD1L1
5.01805538489959e-11	0.343894	0.814	0.524	1.00361107697992e-07	E.8	FBLN5
7.30841871779745e-11	0.410556	0.727	0.319	1.46168374355949e-07	E.8	CFH
7.93035901247331e-11	0.697444	0.677	0.298	1.58607180249466e-07	E.8	CP
9.82695458587967e-11	0.293621	0.807	0.547	1.96539091717593e-07	E.8	DHRS3
1.76185301430801e-10	0.519855	0.981	0.811	3.52370602861601e-07	E.8	ID3
2.97857313910747e-10	0.281793	0.64	0.182	5.95714627821494e-07	E.8	F5
3.38529847400142e-10	0.29528	0.901	0.626	6.77059694800284e-07	E.8	ANXA3
4.82782104167387e-10	0.629544	0.845	0.545	9.65564208334775e-07	E.8	SERPINE2
6.42074029695236e-10	0.433451	0.677	0.332	1.28414805939047e-06	E.8	C19orf33
6.93832978282562e-10	0.281232	0.857	0.582	1.38766595656512e-06	E.8	PAPSS2
7.4278421224654e-10	0.289567	0.77	0.38	1.48556842449308e-06	E.8	HIPK2
8.29479231449056e-10	0.441576	0.944	0.755	1.65895846289811e-06	E.8	BTG2
2.37729241824028e-09	0.577406	0.578	0.03	4.75458483648056e-06	E.8	NRG1
3.41832019534451e-09	0.296848	0.677	0.413	6.83664039068902e-06	E.8	DKK3
3.56221638827847e-09	0.266106	0.683	0.324	7.12443277655694e-06	E.8	TMOD1
4.060999329959e-09	0.264025	0.975	0.728	8.121998659918e-06	E.8	SRPX
6.24656201640562e-09	0.407341	0.795	0.459	1.24931240328112e-05	E.8	FBLN2
8.32335938908072e-09	0.57927	0.621	0.179	1.66467187781614e-05	E.8	SELL
1.00759972047485e-08	0.284915	0.72	0.445	2.01519944094969e-05	E.8	CDKN1C
5.43641195816571e-08	0.278968	0.379	0.319	0.000108728	E.8	RASD1
1.21335033377011e-07	0.291865	0.261	0.186	0.00024267	E.8	PCDH10
1.35344382784489e-07	0.744864	0.615	0.335	0.000270689	E.8	SFRP1
1.57959880563461e-07	0.250021	0.665	0.264	0.00031592	E.8	FGF2
2.45699225038189e-07	0.251409	0.752	0.561	0.000491398	E.8	RARRES3
2.93028830689385e-07	0.280177	0.677	0.33	0.000586058	E.8	AKR1C3
3.73764276365824e-07	0.431878	0.571	0.17	0.000747529	E.8	PLXNA4
4.15434261125547e-07	0.28467	0.652	0.33	0.000830869	E.8	PLCXD3
4.51030639517106e-07	0.696836	1	0.945	0.000902061	E.8	SPARCL1
1.45461242658436e-06	0.584468	0.596	0.231	0.00290922	E.8	AKR1C2
4.2154364831296e-06	0.267658	0.59	0.176	0.00843087	E.8	RAB11FIP1
1.78180812878202e-05	0.261713	0.354	0.097	0.0356362	E.8	CRYAB
1.99017122938804e-05	0.463401	0.553	0.058	0.0398034	E.8	BCO2
1.99903914626896e-05	0.359295	0.882	0.571	0.0399808	E.8	SLPI
2.51948159295082e-05	0.285973	0.547	0.041	0.0503896	E.8	ABCC3
5.07579493612393e-05	0.447421	0.571	0.237	0.101516	E.8	KLF15
9.22271193280692e-05	0.265862	0.547	0.139	0.184454	E.8	ABCA8
0.000118155	0.257697	0.714	0.561	0.236311	E.8	BEX4
0.000127843	0.341312	0.379	0.114	0.255686	E.8	BMP2
0.000134382	0.331951	0.404	0.062	0.268763	E.8	SLIT3
0.000136138	0.505954	0.627	0.328	0.272277	E.8	TAGLN
0.000138872	0.317076	0.652	0.373	0.277744	E.8	RND3
0.000297627	0.280013	0.565	0.137	0.595254	E.8	GPRC5B
0.000456282	0.505173	0.292	0.212	0.912564	E.8	THBS1
0.00214052	0.331924	0.528	0.063	1	E.8	PCDH7
0.00475732	0.337106	0.988	0.885	1	E.8	JUN
0.00995475	0.315115	0.429	0.2	1	E.8	CELF2

[truncated: 4 more sheets: E.9, E.10, E.11, E.12]
